# Supplementary material for: Tuft dendrites of pyramidal neurons operate as feedback-modulated functional subunits
Source: PLoS Comput Biol. 2019 Mar 6;15(3):e1006757. doi: 10.1371/journal.pcbi.1006757 (PMC6402658; doi:10.1371/journal.pcbi.1006757)
Supplement: S1 File — The Python notebook “iso_response_analysis.ipynb” performs an iso-response analysis for a test two-layer model. It can be run with jupyter and reproduces S4–S7 Figs. (IPYNB) [file pcbi.1006757.s017.ipynb]

# %% [code]
%matplotlib inline

# %% [code]
# IMPORT PACKAGES

import numpy as np
from numpy.linalg import svd
from scipy.interpolate import RectBivariateSpline
from scipy.interpolate import interp1d
from scipy import optimize
from scipy import signal
from scipy import stats
from scipy import optimize as sciopt
from scipy import interpolate
from scipy.special import erf
import matplotlib.pyplot as plt
import matplotlib as mpl
from mpl_toolkits.mplot3d import Axes3D
from matplotlib import cm
from mpl_toolkits.axes_grid1 import make_axes_locatable
import copy

# import sys
# import os
# import pickle
# from scipy import ndimage as img
# from scipy.interpolate import CubicSpline
# from scipy.integrate import quad
# import time
# import json

# %% [code]
# text rendering with LaTex
plt.rc('text', usetex=True)
plt.rc('font', family='times')

# %% [code]
#
#
#
#
#
#
# Define Funcitons that are used for iso-response analysis below
#
#
#
#
#
#

# %% [code]
# Find iso-response curves in response function
def response_y_site(x_site, response_surface):
    """
    #############
    Fix input on x-axis
    return spline fit as a function of only input on y-axis r(s_x=const, s_y)
    This function can be used to solve for s_y by r(s_y) == 0
    #############
    x_site: value of input on x axis that is held constant
    return: r(s_x=const, s_y)
    """
    def response_f(y_site):
        x = x_site
        return response_surface.ev(x, y_site)
    return response_f


def find_iso_response_curves(voltage, response_function, x_axis='s_1', res=101):

    """
    ##############
    This function uses the interpolate.RectBivariateSpline(...) function
    from the scipy package to fit the iso response curve with the given
    voltage to the response function
    ##############
    voltage: iso-response voltage
    response_function: r(s_1, s_2) as 2D numpy array
    x_axis: input site that is taken as x-axis
    res: resolution of response function
    return: np-array of iso-response curve
    """

    # x_axis variable tells which input s_1/s_2 is on x_axis
    if x_axis == 's_1':
        response = response_function
    elif x_axis == 's_2':
        response = np.transpose(response_function)
    else:
        raise Exception

    # subtract iso-response voltage from response values
    # the iso-response curve is then defined by r==0
    response = response - voltage

    # points of x and y axis of spline fit
    ds = np.arange(res)
    # spline fit of response funciton to get a continuous funcion in the input range r(s_1, s_2)
    response_surface = RectBivariateSpline(ds, ds, np.transpose(response), kx=1, ky=1)
    
    # points where iso-response curve has to be sampled on x-axis
    x_inputs = np.arange(res)
    
    # find y-values of iso-response curve for all x in axis_1
    x_values = []
    y_values = []
    for x_fixed in x_inputs:
        response_x_fixed = response_y_site(x_fixed, response_surface)
        
        # starting points of root finding algorithm
        a = 0.
        b = res
        # find y
        if response_x_fixed(a)<0 and response_x_fixed(b)>0:
            y_of_x = optimize.brentq(response_x_fixed, a=0., b=res)
            x_values.append(x_fixed)
            y_values.append(y_of_x)

    # return continuous funciton of iso-response curve and input range on x_axis
    return interp1d(x_values, y_values, kind='linear'), [x_values[0], x_values[-1]]

# %% [code]
def plot_curves_in_response_surface(fig, pos, iso_response_voltage ,response_function,  x_axis='s_1', res=101, fts=8.):   
    """
    ##############
    shows response function with iso-response curves in a 3d plot
    ##############
    response_function: r(s_1, s_2) as 2D numpy array
    iso-response voltages: voltages of drawn iso-response curves
    x_axis: input site that is taken as x-axis
    res: resolution of response function
    """
    # x_axis variable tells which input s_1/s_2 is on x_axis
    if x_axis == 's_1':
        response = response_function
    elif site == 's_2':
        response = np.transpose(response_function)
    else:
        raise Exception
    
    # points of x and y axis of spline fit
    ds = np.arange(res)

    # 2D-array of coordiantes for 3D-plot
    XX, YY = np.meshgrid(ds, ds)
    
    # compute coordinates of iso-response curves
    x_1 = np.linspace(iso_1_s_1_range[0], iso_1_s_1_range[1], 100)
    x_2 = np.linspace(iso_2_s_1_range[0], iso_2_s_1_range[1], 100)
    x_3 = np.linspace(iso_3_s_1_range[0], iso_3_s_1_range[1], 100)
    y_1 = iso_1_s_1(x_1)
    y_2 = iso_2_s_1(x_2)
    y_3 = iso_3_s_1(x_3)
    z_1 = iso_response_voltages[0]
    z_2 = iso_response_voltages[1]
    z_3 = iso_response_voltages[2]
    

    # ax = fig.gca(projection='3d')
    ax = fig.add_axes(pos, projection='3d')

    # Plot the surface.
    surf = ax.plot_surface(XX, YY, response_function, cmap='summer',
                           linewidth=0, antialiased=False, rstride=1, cstride=1)
    
    # plot iso-response curves
    ax.plot(x_1, y_1, z_1, label=str(iso_response_voltages[0]) + ' mV', linewidth=2.,
            color='goldenrod')
    ax.plot(x_2, y_2, z_2, label=str(iso_response_voltages[1]) + ' mV', linewidth=2.,
            color='steelblue')
    ax.plot(x_3, y_3, z_3, label=str(iso_response_voltages[2]) + ' mV', linewidth=2.,
            color='firebrick')
    
    # ticks
    ax.set_xticks([0, 25, 50., 75., 100])
    ax.set_xticklabels(['0', '', '50.', '', '100'], fontsize=fts)
    ax.set_yticks([0, 25, 50., 75., 100])
    ax.set_yticklabels(['0', '', '50.', '', '100'], fontsize=fts)
    ax.set_zticks([-70., -65., -60., -55., -50.])
    ax.set_zticklabels(['-70', '', '-60', '', '-50'], fontsize=fts)
    ax.tick_params(pad=-.5)

    
    # axis labels
    ax.set_zlabel('Response [mV]', fontsize=fts, labelpad=-2.)
    ax.set_xlabel('Synaptic conductance\n at site 1 [a.u.]', fontsize=fts, labelpad=0.)
    ax.set_ylabel('Synaptic conductance\n at site 1 [a.u.]', fontsize=fts, labelpad=0.)

    plt.legend(loc='upper left', fontsize=fts)


# %% [code]
def plot_iso_response_curves(fig, pos, iso_response_voltage ,response_function,  x_axis='s_1', res=101, fts=8.):
    """
    show iso-response curves in input plane
    """

    sub = fig.add_axes(pos)
    
    # plot iso-response functions of s_1
    x_1 = np.linspace(iso_1_s_1_range[0], iso_1_s_1_range[1], 100)
    x_2 = np.linspace(iso_2_s_1_range[0], iso_2_s_1_range[1], 100)
    x_3 = np.linspace(iso_3_s_1_range[0], iso_3_s_1_range[1], 100)
    y_1 = iso_1_s_1(x_1)
    y_2 = iso_2_s_1(x_2)
    y_3 = iso_3_s_1(x_3)

    sub.plot(x_1, y_1, label=str(iso_response_voltages[0]) + ' mV', linewidth=2., color='goldenrod')
    sub.plot(x_2, y_2, label=str(iso_response_voltages[1]) + ' mV', linewidth=2., color='steelblue')
    sub.plot(x_3, y_3, label=str(iso_response_voltages[2]) + ' mV', linewidth=2., color='firebrick')
    
    # plot iso-response functions of s_2
    y_1 = np.linspace(iso_1_s_2_range[0], iso_1_s_2_range[1], 100)
    y_2 = np.linspace(iso_2_s_2_range[0], iso_2_s_2_range[1], 100)
    y_3 = np.linspace(iso_3_s_2_range[0], iso_3_s_2_range[1], 100)
    x_1 = iso_1_s_2(y_1)
    x_2 = iso_2_s_2(y_2)
    x_3 = iso_3_s_2(y_3)

    sub.plot(x_1, y_1, linewidth=2., color='goldenrod')
    sub.plot(x_2, y_2, linewidth=2., color='steelblue')
    sub.plot(x_3, y_3, linewidth=2., color='firebrick')
    
    # plot params
    sub.set_xticklabels([])
    sub.set_yticklabels([])
    sub.set_xlabel('Synaptic conductance\n at site 1 [a.u.]', fontsize=fts)
    sub.set_ylabel('Synaptic conductance\n at site 2 [a.u.]', fontsize=fts)
    sub.legend(loc='upper right', fontsize=fts)
    
     # remove right and top spine
    sub.spines['right'].set_visible(False)
    sub.spines['top'].set_visible(False)
   


# %% [code]
# BASIS FUNCTIONS

def sigmoid_function(x_0=0, distance=1):
    """
    returns the a sigmoid functions of form: 1 / ( 1 + exp( 1/d (x_0 -x ) ) )
    function rised from approx 0.06 to 0.94 between preceding and following basis function node
    function rises from 0 to 1 in total
    """
    d = np.abs(distance) / np.e

    def sigmoid(x):
        return 1. / (1 + np.exp((x_0-x)/d))

    return sigmoid


def sigmoid_derivative(x_0, distance):
    """
    returns the derivativ of a sigmoid functions of form: 1 / ( 1 + exp( 1/d (x_0 -x ) ) )
    derivative is of form 1 / (2d * ( 1 + cosh( 1/d (x_0 -x ) )) ) 
    """
    d = np.abs(distance) / np.e

    def bell(x):
        return 1. / (2 + np.exp((x_0-x)/d) + np.exp((x-x_0)/d)) / d

    return bell   

def sigmoid_function_(x_0=0, distance=1):
    """
    returns the a sigmoid functions of form: 1 / ( 1 + exp( 1/d (x_0 -x ) ) )
    function rised from approx 0.06 to 0.94 between preceding and following basis function node
    function rises from 0 to 1 in total
    """

    def sigmoid(x):
        return erf((x-x_0)/distance)

    return sigmoid


def sigmoid_derivative_(x_0, distance):
    """
    returns the derivativ of a sigmoid functions of form: 1 / ( 1 + exp( 1/d (x_0 -x ) ) )
    derivative is of form 1 / (2d * ( 1 + cosh( 1/d (x_0 -x ) )) ) 
    """

    def bell(x):
        return np.exp(-0.5*np.square((x-x_0)/distance))

    return bell   


def hat_function(mu, distance):
    """
    returns a triangle function
    triangle rises from 0 to 1 between to basis function nodes
    and falls again between the two basis function following nodes
    """
    dev = 2 * np.abs(distance)

    def hat(x):
        """
        triangular function:
        0 if x < mu-distance
        rises from 0 to 1 between mu-distance and mu
        falls from 1 to 0 between mu and mu+distance
        0 if x > mu+distance
        """
        function_value = (signal.sawtooth((x - mu + 0.5 * dev) * 2 * np.pi / dev, width=0.5)+1) / 2. \
                   * stats.uniform.pdf(x, mu - 0.5 * dev, dev) * dev
        return function_value

    return hat


def hat_derivative(mu, distance):
    """
    returns the derivative of hat_function()
    """
    def const(x):
        return (stats.uniform.pdf(x, mu - distance, distance) - stats.uniform.pdf(x, mu, distance))
    return const

# %% [code]
def train_two_layer(iso_1_s_1_ov, iso_1_s_2_ov, iso_3_s_1, iso_3_s_2, 
                     iso_1_s_1_range_ov, iso_1_s_2_range_ov, iso_3_s_1_range, iso_3_s_2_range,
                     common_x_range_s_1, common_y_range_s_1, common_x_range_s_2, common_y_range_s_2,
                     basis_functions_nodes_s_1, basis_functions_nodes_s_2,
                     basis_functions_s_1, basis_functions_s_2,
                     number_of_basis_functions, equations_per_basis_function):
    """
    generate equation system from two iso-response curves and return them in a matrix equatrin M * x = b
    this system can be solved for x by finding least squares solution
    x is then a vector of basis funcitons coefficients of f_1 and f_2
    (f_1 and f_2 are sum of basis functions * coefficients)
    """
    
    # if there are l basis functions the iso-response curves get samped on l*m points
    number_of_equations = number_of_basis_functions * equations_per_basis_function
    
    # 1: generate equations for s_1 axis as x-axis
    x_0_iso_1 , x_1_iso_1 = max(iso_1_s_1_range_ov[0], basis_functions_nodes_s_2[0]), common_x_range_s_1[1]
    # distance between two points where iso-response curves get sampled
    sampling_distance_iso_1 = (x_1_iso_1 - x_0_iso_1) / (number_of_equations)
    # collect all sampling points for following loop
    sampling_points_iso_1 = np.linspace(x_0_iso_1, x_1_iso_1, number_of_equations)
    
    x_0_iso_3 , x_1_iso_3 = common_x_range_s_1[0], min(basis_functions_nodes_s_2[-1], iso_3_s_1_range[1])
    # distance between two points where iso-response curves get sampled
    sampling_distance_iso_3 = (x_1_iso_3 - x_0_iso_3) / (number_of_equations)
    # collect all sampling points for following loop
    sampling_points_iso_3 = np.linspace(x_1_iso_3, x_0_iso_3, number_of_equations) # reverse order
    
    np.random.shuffle(sampling_points_iso_1)
    np.random.shuffle(sampling_points_iso_3)
    
    mat, b = [], []
    for n in range(number_of_equations):
        x_iso_1 = sampling_points_iso_1[n]
        x_iso_3 = sampling_points_iso_3[n] 
        y_m_3 = iso_3_s_1(x_iso_3)
        y_m_1 = iso_1_s_1_ov(x_iso_1)
        
        coeff_line_f_1_iso_1 = [basis_functions_s_2[i](x_iso_1) for i in range(number_of_basis_functions)]
        coeff_line_f_2_iso_1 = [basis_functions_s_1[i](y_m_1) for i in range(number_of_basis_functions)]
        coeff_line_iso_1 = np.array(coeff_line_f_1_iso_1 + coeff_line_f_2_iso_1)
        
        coeff_line_f_1_iso_3 = [basis_functions_s_2[i](x_iso_3) for i in range(number_of_basis_functions)]
        coeff_line_f_2_iso_3 = [basis_functions_s_1[i](y_m_3) for i in range(number_of_basis_functions)]
        coeff_line_iso_3 = np.array(coeff_line_f_1_iso_3 + coeff_line_f_2_iso_3)
        
        mat.append(coeff_line_iso_3 - coeff_line_iso_1)
        b.append(2.)

    # 2: generate equations for s_2 axis as x-axis
    x_0_iso_1 , x_1_iso_1 = max(iso_1_s_2_range_ov[0], basis_functions_nodes_s_1[0]), common_x_range_s_2[1]
    # distance between two points where iso-response curves get sampled
    sampling_distance_iso_1 = (x_1_iso_1 - x_0_iso_1) / (number_of_equations)
    # collect all sampling points for following loop
    sampling_points_iso_1 = np.linspace(x_0_iso_1, x_1_iso_1, number_of_equations)
    
    x_0_iso_3 , x_1_iso_3 = common_x_range_s_2[0], min(iso_3_s_2_range[1], basis_functions_nodes_s_1[-1])
    # distance between two points where iso-response curves get sampled
    sampling_distance_iso_3 = (x_1_iso_3 - x_0_iso_3) / (number_of_equations)
    # collect all sampling points for following loop
    sampling_points_iso_3 = np.linspace(x_1_iso_3, x_0_iso_3, number_of_equations)

    np.random.shuffle(sampling_points_iso_1)
    np.random.shuffle(sampling_points_iso_3)
    
    for n in range(number_of_equations):
        x_iso_1 = sampling_points_iso_1[n]
        x_iso_3 = sampling_points_iso_3[n] 
        y_m_3 = iso_3_s_2(x_iso_3)
        y_m_1 = iso_1_s_2_ov(x_iso_1)
        
        coeff_line_f_1_iso_1 = [basis_functions_s_2[i](y_m_1) for i in range(number_of_basis_functions)]
        coeff_line_f_2_iso_1 = [basis_functions_s_1[i](x_iso_1) for i in range(number_of_basis_functions)]
        coeff_line_iso_1 = np.array(coeff_line_f_1_iso_1 + coeff_line_f_2_iso_1)
        
        coeff_line_f_1_iso_3 = [basis_functions_s_2[i](y_m_3) for i in range(number_of_basis_functions)]
        coeff_line_f_2_iso_3 = [basis_functions_s_1[i](x_iso_3) for i in range(number_of_basis_functions)]
        coeff_line_iso_3 = np.array(coeff_line_f_1_iso_3 + coeff_line_f_2_iso_3)
        mat.append(coeff_line_iso_3 - coeff_line_iso_1)
        b.append(2.)

    return mat, b

def train_point_neuron(iso_1_s_1_ov, iso_1_s_2_ov, iso_3_s_1, iso_3_s_2, 
                     iso_1_s_1_range_ov, iso_1_s_2_range_ov, iso_3_s_1_range, iso_3_s_2_range,
                     common_x_range_s_1, common_y_range_s_1, common_x_range_s_2, common_y_range_s_2,
                     basis_functions_nodes_s_1, basis_functions_nodes_s_2,
                     basis_functions_s_1, basis_functions_s_2,
                     number_of_basis_functions, equations_per_basis_function):
    
    """
    uses the same procdure as train_two_layer functin
    however f_1 and f_2 are only a sum of two triangular function. Between to basis-function nodes the two hat functions
    form a linear function that gets optimized
    """
    
     # if there are l basis functions the iso-response curves get samped on l*m points
    number_of_equations = number_of_basis_functions * equations_per_basis_function
    
    # 1: generate equations for s_1 axis as x-axis
    x_0_iso_1 , x_1_iso_1 = max(iso_1_s_1_range_ov[0], basis_functions_nodes_s_2[0]), common_x_range_s_1[1]
    # distance between two points where iso-response curves get sampled
    sampling_distance_iso_1 = (x_1_iso_1 - x_0_iso_1) / (number_of_equations)
    # collect all sampling points for following loop
    sampling_points_iso_1 = np.linspace(x_0_iso_1, x_1_iso_1, number_of_equations)
    
    
    x_0_iso_3 , x_1_iso_3 = common_x_range_s_1[0], min(basis_functions_nodes_s_2[-1], iso_3_s_1_range[1])
    # distance between two points where iso-response curves get sampled
    sampling_distance_iso_3 = (x_1_iso_3 - x_0_iso_3) / (number_of_equations)
    # collect all sampling points for following loop
    sampling_points_iso_3 = np.linspace(x_1_iso_3, x_0_iso_3, number_of_equations) # reverse order
    
    mat, b = [], []
    for n in range(number_of_equations):
        x_iso_1 = sampling_points_iso_1[n]
        x_iso_3 = sampling_points_iso_3[n] 
        y_m_3 = iso_3_s_1(x_iso_3)
        y_m_1 = iso_1_s_1_ov(x_iso_1)
        
        coeff_line_f_1_iso_1 = [basis_functions_s_2[i](x_iso_1) for i in [1]]
        coeff_line_f_2_iso_1 = [basis_functions_s_1[i](y_m_1) for i in [1]]
        coeff_line_iso_1 = np.array(coeff_line_f_1_iso_1 + coeff_line_f_2_iso_1)
        
        coeff_line_f_1_iso_3 = [basis_functions_s_2[i](x_iso_3) for i in [1]]
        coeff_line_f_2_iso_3 = [basis_functions_s_1[i](y_m_3) for i in [1]]
        coeff_line_iso_3 = np.array(coeff_line_f_1_iso_3 + coeff_line_f_2_iso_3)
        mat.append(coeff_line_iso_3 - coeff_line_iso_1)
        b.append(2.)
        
    # 2: generate equations for s_2 axis as x-axis
    x_0_iso_1 , x_1_iso_1 = max(iso_1_s_2_range_ov[0], basis_functions_nodes_s_1[0]), common_x_range_s_2[1]
    # distance between two points where iso-response curves get sampled
    sampling_distance_iso_1 = (x_1_iso_1 - x_0_iso_1) / (number_of_equations)
    # collect all sampling points for following loop
    sampling_points_iso_1 = np.linspace(x_0_iso_1, x_1_iso_1, number_of_equations)
    
    x_0_iso_3 , x_1_iso_3 = common_x_range_s_2[0], min(iso_3_s_2_range[1], basis_functions_nodes_s_1[-1])
    # distance between two points where iso-response curves get sampled
    sampling_distance_iso_3 = (x_1_iso_3 - x_0_iso_3) / (number_of_equations)
    # collect all sampling points for following loop
    sampling_points_iso_3 = np.linspace(x_1_iso_3, x_0_iso_3, number_of_equations)

    for n in range(number_of_equations):
        x_iso_1 = sampling_points_iso_1[n]
        x_iso_3 = sampling_points_iso_3[n] 
        y_m_3 = iso_3_s_2(x_iso_3)
        y_m_1 = iso_1_s_2_ov(x_iso_1)
        
        coeff_line_f_1_iso_1 = [basis_functions_s_2[i](y_m_1) for i in [1]]
        coeff_line_f_2_iso_1 = [basis_functions_s_1[i](x_iso_1) for i in [1]]
        coeff_line_iso_1 = np.array(coeff_line_f_1_iso_1 + coeff_line_f_2_iso_1)
        
        
        coeff_line_f_1_iso_3 = [basis_functions_s_2[i](y_m_3) for i in [1]]
        coeff_line_f_2_iso_3 = [basis_functions_s_1[i](x_iso_3) for i in [1]]
        coeff_line_iso_3 = np.array(coeff_line_f_1_iso_3 + coeff_line_f_2_iso_3)
        mat.append(coeff_line_iso_3 - coeff_line_iso_1)
        b.append(2.)

    return mat, b

# %% [code]
def generate_sub_unit_derivative(x_axis):
    """
    take basis functions and founde coefficients of basis functions and define sub-unit funtion
    f_1 (x_axis='s_2') or f_2 f_1 (x_axis='s_2')
    return sub-unit function
    """
    if x_axis == 's_1':
        d_basis_functions = derivative_basis_functions_s_1
        coefficients = f_2_coeffs
    elif x_axis == 's_2':
        d_basis_functions = derivative_basis_functions_s_2
        coefficients = f_1_coeffs
        
    def sub_unit(x):
        
        df = np.sum([coefficients[i] * d_basis_functions[i](x) for i in range(number_of_basis_functions)], axis=0)
        return df

    return sub_unit

def generate_sub_unit_function(x_axis):
    if x_axis == 's_1':
        basis_functions = basis_functions_s_1
        coefficients = f_2_coeffs
    elif x_axis == 's_2':
        basis_functions = basis_functions_s_2
        coefficients = f_1_coeffs
        
    def sub_unit(x):
        
        f = np.sum([coefficients[i] * basis_functions[i](x) for i in range(number_of_basis_functions)], axis=0)
        return f

    return sub_unit

# %% [code]
def plot_sub_units(fig, pos, fts=8):
    """
    show sub-unit of two-layer model
    """

    sub_1 = fig.add_axes([pos[0] + pos[2] * 0.05, pos[1], pos[2] * 0.25, pos[3]])
    
    x = np.linspace(basis_functions_nodes_s_2[0], basis_functions_nodes_s_2[-1], 1001, endpoint=False)[1:]
    y = [f_1(x_i) for x_i in x]
    # theory function
    y_theory1 = x / 101. * 35 + np.sin(x / 101. * 35 * 0.9)
    norm1 =  y[750] / y_theory1[750]
    
    sub_1.plot(x, y, label=r'Subunit f_1', color='black', linewidth=2.)
    sub_1.plot(x, norm1 * y_theory1 , label=r'Theory $f_1$', color='red', linewidth=1., linestyle='--')
    
    sub_1.set_xlabel(r'Synaptic conductance at site 1', fontsize=fts)
    leg1 = sub_1.legend(loc='upper left', fontsize=fts)
    leg1.get_frame().set_alpha(0.0)
    leg1.get_frame().set_linewidth(0.0)
     # remove right and top spine
    sub_1.spines['right'].set_visible(False)
    sub_1.spines['top'].set_visible(False)

    sub_2 = fig.add_axes([pos[0] + pos[2] * 0.375, pos[1], pos[2] * 0.25, pos[3]])

    x = np.linspace(basis_functions_nodes_s_1[0], basis_functions_nodes_s_1[-1], 1001, endpoint=False)[1:]
    y = [f_2(x_i) for x_i in x]
    # theory function
    y_theory2 = x / 101. * 35. -1. + np.cos(x / 101. * 35. * 0.9) 
    norm2 =  y[750] / y_theory2[750]
    
    sub_2.plot(x, y, label=r'Subunit f_2', color='black', linewidth=2.)
    sub_2.plot(x, norm2 * y_theory2 , label=r'Theory f_2', color='red', linewidth=1., linestyle='--')
    
    sub_2.set_xlabel(r'Synaptic conductance at site 2', fontsize=fts)
    leg2 = sub_2.legend(loc='upper left', fontsize=fts)
    leg2.get_frame().set_alpha(0.0)
    leg2.get_frame().set_linewidth(0.0)
     # remove right and top spine
    sub_2.spines['right'].set_visible(False)
    sub_2.spines['top'].set_visible(False)

    sub_3 = fig.add_axes([pos[0] + pos[2] * 0.7, pos[1], pos[2] * 0.25, pos[3]])
    
    x = np.linspace(f_3_range[0], f_3_range[1], 100)
    sub_3.plot(x, f_3(x), label='Final non-\n linearity f_3', color='black')
    
    x0 = 1.
    # scale f_3 according to scaling of f_1 and f_2
    node = (x0 * 35. + np.cos(x0 * 35. * 0.9) + x0 / 101. * 35 + np.sin(x0 / 101. * 35 * 0.9)) /2.  # max of f_1 and f_2
    scale = 2. / (norm1 + norm2)

    y_theory = np.tanh( scale * x * 0.1 - scale *  node*0.1)
    y_theory = (y_theory - y_theory[0])
    y_theory = y_theory / y_theory[-1] * 20. -70.
    sub_3.plot(x, y_theory,  label='Theory\n f_3', color='red', linewidth=1., linestyle='--')
    leg3 = sub_3.legend(loc='upper left', fontsize=fts)
    leg3.get_frame().set_alpha(0.0)
    leg3.get_frame().set_linewidth(0.0)
    sub_3.set_xlabel('$f_1(\cdot) + f_2(\cdot)$', fontsize=fts)
     # remove right and top spine
    sub_3.spines['right'].set_visible(False)
    sub_3.spines['top'].set_visible(False)


# %% [code]
def plot_feedforward_prediction(fig, pos, fs=8.):
    """
    show predicted (by two-layer model) direction of iso-response curves with measured iso-response curves on top
    """

    sub = fig.add_axes(pos)

    # draw border of rectangle where model makes predictions
    draw_border = False
    if draw_border == True:
        sub.plot([basis_functions_nodes_s_2[0], basis_functions_nodes_s_2[0]],
                 [basis_functions_nodes_s_1[0], basis_functions_nodes_s_1[-1]], color='grey', linestyle='--', linewidth=1)
        sub.plot([basis_functions_nodes_s_2[-1], basis_functions_nodes_s_2[-1]],
                 [basis_functions_nodes_s_1[0], basis_functions_nodes_s_1[-1]], color='grey', linestyle='--', linewidth=1)
        sub.plot([basis_functions_nodes_s_2[0], basis_functions_nodes_s_2[-1]],
                 [basis_functions_nodes_s_1[0], basis_functions_nodes_s_1[0]], color='grey', linestyle='--', linewidth=1)
        sub.plot([basis_functions_nodes_s_2[0], basis_functions_nodes_s_2[-1]],
                 [basis_functions_nodes_s_1[-1], basis_functions_nodes_s_1[-1]], color='grey', linestyle='--', linewidth=1)

    s_1_grid = np.linspace(basis_functions_nodes_s_2[0], basis_functions_nodes_s_2[-1], 20, endpoint=True)
    s_2_grid = np.linspace(basis_functions_nodes_s_1[0], basis_functions_nodes_s_1[-1], 20, endpoint=True)

    # distance between points to plot predicted gradient
    s_1_dis = (s_1_grid[1] - s_2_grid[0]) * 0.1
    s_2_dis = (s_2_grid[1] - s_2_grid[0]) * 0.1
    # scale of ploted gradient lines
    scale = np.linalg.norm(np.array([s_1_dis, s_2_dis])) * 2.

    # plot gradient for every point on grid
    for s_1 in s_1_grid:
        for s_2 in s_2_grid:
            alpha = np.arctan(-1 * df_1(s_1) / df_2(s_2))
            dx = np.cos(np.pi - alpha)
            dy = np.sin(np.pi - alpha)
            dx = dx / np.sqrt(dx * dx + dy * dy)
            dy = dy / np.sqrt(dx * dx + dy * dy)
            if s_1 == s_1_grid[0] and s_2 == s_2_grid[0]:
                sub.plot([s_1 - 0.5 * dx, s_1 + 0.5 * dx], [s_2 + 0.5 * dy, s_2 - 0.5 * dy], color='black',
                         label='Predicted\n iso-response curves', linewidth=1.)
            # elif s_1 > .8 and s_2 > 1.4:
            #     pass
            else:
                sub.plot([s_1 - 0.5 * dx, s_1 + 0.5 * dx], [s_2 + 0.5 * dy, s_2 - 0.5 * dy], color='black', linewidth=1.)

    # draw iso-response curves
    sub.plot(np.linspace(iso_1_s_1_range_copy[0], iso_1_s_1_range_copy[1], 100),
             iso_1_s_1_copy(np.linspace(iso_1_s_1_range_copy[0], iso_1_s_1_range_copy[1], 100)),
             label='Iso-response 1', linewidth=2., color='goldenrod')
    sub.plot(np.linspace(iso_2_s_1_range_copy[0], iso_2_s_1_range_copy[1], 100),
             iso_2_s_1_copy(np.linspace(iso_2_s_1_range_copy[0], iso_2_s_1_range_copy[1], 100)),
             label='Iso-response 2', linewidth=2., color='steelblue')
    sub.plot(np.linspace(iso_3_s_1_range_copy[0], iso_3_s_1_range_copy[1], 100),
             iso_3_s_1_copy(np.linspace(iso_3_s_1_range_copy[0], iso_3_s_1_range_copy[1], 100)),
             label='Test iso-response', linewidth=2., color='firebrick')

    # remove ticks
    # sub.set_xticklabels([])
    # sub.set_yticklabels([])

    # axis label
    sub.set_xlabel(r'Synaptic conductance at site 1', fontsize=fs)
    sub.set_ylabel(r'Synaptic conductance at site 2', fontsize=fs)
    
    # remove right and top spine
    sub.spines['right'].set_visible(False)
    sub.spines['top'].set_visible(False)

    sub.legend(loc=(0.43, 0.68), fontsize=fs)
    
    

# %% [code]
def reconstruct_f_3(response, res):
    """
    returns a linear interpolation of f_3 for a measurement of r along bisecting line of input space
    """
    
    s_1_values = np.linspace(common_y_range_s_2[0], common_y_range_s_2[1], res)
    s_2_values = np.linspace(common_y_range_s_1[0], common_y_range_s_1[1], res)
    
    f_3_x_axis = []
    for i in range(res):
        f_3_x_axis.append(f_1(s_1_values[i]) + f_2(s_2_values[i]))
    
    # points of x and y axis of spline fit
    ds = np.arange(res)
    # spline fit of response funciton
    splines = interpolate.RectBivariateSpline(ds, ds, np.transpose(response), kx=1, ky=1)  
    
    f_3_y_axis = splines.ev(s_1_values, s_2_values) 
       
    return interp1d(f_3_x_axis, f_3_y_axis, kind='cubic'), [f_3_x_axis[0], f_3_x_axis[-1]]
    

# %% [code]
def error(test_feedback, iso_response_curve_number=3, error_type='first_layer_variance', number_of_test_points=100):
    """
    iso_index: defines on which iso-response curve the error has to be estimated
    error_type: defines which type of error gets computed
    test_feedback: feedback to test iso-response curve for feedback model
    number_of_data_points: maximum number of points where error is computed
    return: error of found two-layer model on chosen iso-response curve
    
    this function can be used for optimisation by finding the the test feedback that leads to the lowest test error
    """
    
    if iso_response_curve_number == 1:
        temp_iso_s_1_range = iso_1_s_1_range_copy
        temp_iso_s_2_range = iso_1_s_2_range_copy
        temp_iso_s_1 = iso_1_s_1_copy
        temp_iso_s_2 = iso_1_s_2_copy
    elif iso_response_curve_number == 2:
         # transform test iso-response with test_feedback
        temp_iso_s_1 = fb_transform_s_1(iso_2_s_1_copy, test_feedback)
        temp_iso_s_2 = fb_transform_s_2(iso_2_s_2_copy, test_feedback)
        # transfor input range where test iso-respone curve was found accordingly to test_feedback
        temp_iso_s_1_range = [test_feedback[0] + test_feedback[1] * iso_2_s_1_range_copy[0], 
                              test_feedback[0] + test_feedback[1] * iso_2_s_1_range_copy[1]]
        temp_iso_s_2_range = [test_feedback[2] + test_feedback[3] * iso_2_s_2_range_copy[0],
                              test_feedback[2] + test_feedback[3] * iso_2_s_2_range_copy[1]]
    elif iso_response_curve_number == 3:
        # transform test iso-response with test_feedback
        temp_iso_s_1 = fb_transform_s_1(iso_3_s_1_copy, test_feedback)
        temp_iso_s_2 = fb_transform_s_2(iso_3_s_2_copy, test_feedback)
        # transfor input range where test iso-respone curve was found accordingly to test_feedback
        temp_iso_s_1_range = [test_feedback[0] + test_feedback[1] * iso_3_s_1_range_copy[0], 
                              test_feedback[0] + test_feedback[1] * iso_3_s_1_range_copy[1]]
        temp_iso_s_2_range = [test_feedback[2] + test_feedback[3] * iso_3_s_2_range_copy[0],
                              test_feedback[2] + test_feedback[3] * iso_3_s_2_range_copy[1]]
    else:
        raise Exception('bad iso-response curve number')
    
    # voltage of iso-respnse curve
    temp_voltage = iso_response_voltages[iso_response_curve_number - 1]
        
    # take only points on x-axis that are within a range where test iso-reponse curve was measured and model is defined
    temp_iso_s_1_int = [np.nanmax([temp_iso_s_1_range[0], basis_functions_nodes_s_2[0]]),
                        np.nanmin([temp_iso_s_1_range[1], basis_functions_nodes_s_2[-1]])]
    temp_iso_s_2_int = [np.nanmax([temp_iso_s_2_range[0], basis_functions_nodes_s_1[0]]),
                        np.nanmin([temp_iso_s_2_range[1], basis_functions_nodes_s_1[-1]])]

    temp_iso_s_1_points = np.linspace(temp_iso_s_1_int[0], temp_iso_s_1_int[1], number_of_test_points, endpoint=False)[1:]
    temp_iso_s_2_points = np.linspace(temp_iso_s_2_int[0], temp_iso_s_2_int[1], number_of_test_points, endpoint=False)[1:]

    # distance between equally spaced points on x-axis of iso-response curve
    temp_iso_s_1_dis = temp_iso_s_1_points[1] - temp_iso_s_1_points[0]
    temp_iso_s_2_dis = temp_iso_s_2_points[1] - temp_iso_s_2_points[0]

    # compute points on test iso-response curve
    temp_iso_s_1_curve = temp_iso_s_1(temp_iso_s_1_points)
    temp_iso_s_2_curve = temp_iso_s_2(temp_iso_s_2_points)

    # remove points that are out of range where model is defined
    temp_s_1_indices = np.where(temp_iso_s_1_curve > basis_functions_nodes_s_1[0])
    temp_iso_s_1_points = temp_iso_s_1_points[temp_s_1_indices]
    temp_iso_s_1_curve = temp_iso_s_1_curve[temp_s_1_indices]

    temp_s_1_indices = np.where(temp_iso_s_1_curve < basis_functions_nodes_s_1[-1])
    temp_iso_s_1_points = temp_iso_s_1_points[temp_s_1_indices]
    temp_iso_s_1_curve = temp_iso_s_1_curve[temp_s_1_indices]

    temp_s_2_indices = np.where(temp_iso_s_2_curve > basis_functions_nodes_s_2[0])
    temp_iso_s_2_points = temp_iso_s_2_points[temp_s_2_indices]
    temp_iso_s_2_curve = temp_iso_s_2_curve[temp_s_2_indices]

    temp_s_2_indices = np.where(temp_iso_s_2_curve < basis_functions_nodes_s_2[-1])
    temp_iso_s_2_points = temp_iso_s_2_points[temp_s_2_indices]
    temp_iso_s_2_curve = temp_iso_s_2_curve[temp_s_2_indices]

    # compute error of found model on test points
    if error_type == 'response_variance':
        predicted_response_s_1, predicted_response_s_2 = [], []
        for i in range(int(len(temp_iso_s_1_points))):
            predicted_response_s_1.append(f_3(f_1(temp_iso_s_1_points[i]) + f_2(temp_iso_s_1_curve[i])))
        for i in range(int(len(temp_iso_s_2_points))):
            predicted_response_s_2.append(f_3(f_1(temp_iso_s_2_curve[i]) + f_2(temp_iso_s_2_points[i])))
        var = np.var(np.concatenate((predicted_response_s_1, predicted_response_s_2)))
        return var
    
    elif error_type == 'response_mse':
        predicted_response_s_1, predicted_response_s_2 = [], []
        for i in range(int(len(temp_iso_s_1_points))):
            # print f_1(temp_iso_s_1_points[i]) + f_2(temp_iso_s_1_curve[i])
            predicted_response_s_1.append(f_3(f_1(temp_iso_s_1_points[i]) + f_2(temp_iso_s_1_curve[i])))
        for i in range(int(len(temp_iso_s_2_points))):
            # print f_1(temp_iso_s_2_curve[i]) + f_2(temp_iso_s_2_points[i])
            predicted_response_s_2.append(f_3(f_1(temp_iso_s_2_curve[i]) + f_2(temp_iso_s_2_points[i])))
        predicted_response = np.concatenate((predicted_response_s_1, predicted_response_s_2))
        mse = np.mean(np.square(predicted_response - temp_voltage))
        return mse
    
    elif error_type == 'first_layer_variance':
        predicted_m_s_1, predicted_m_s_2 = [], []
        for i in range(int(len(temp_iso_s_1_points))):
            predicted_m_s_1.append(f_1(temp_iso_s_1_points[i]) + f_2(temp_iso_s_1_curve[i]))
        for i in range(int(len(temp_iso_s_2_points))):
            predicted_m_s_2.append(f_1(temp_iso_s_2_curve[i]) + f_2(temp_iso_s_2_points[i]))
        
        var = np.var(np.concatenate((predicted_m_s_1, predicted_m_s_2)))
        return var
    
    else:
        raise Exception('bad error_type')

# %% [code]
def plot_2d_response_error(fig, pos, fts=8):
    """
    show error of feedforward model on response in 2d plot
    """
    
    s1_values = np.arange(basis_functions_nodes_s_2[0], basis_functions_nodes_s_2[-1])[3:-3]
    s2_values = np.arange(basis_functions_nodes_s_1[0], basis_functions_nodes_s_1[-1])[3:-3]
    s_1_grid, s_2_grid = np.meshgrid(s1_values, s2_values)
    r = f_3(f_1(s_1_grid) + f_2(s_2_grid))
    
    # points of x and y axis of spline fit
    ds = np.arange(res)
    # spline fit of response funciton
    splines = interpolate.RectBivariateSpline(ds, ds, np.transpose(response), kx=1, ky=1)  
    measure=np.transpose(splines(s1_values, s2_values))
    
    ax = fig.add_axes(pos)
    
    max_error = round(np.max(np.abs([np.max(r - measure), np.min(r-measure)])) , 2)
    
    im = ax.matshow(r-measure, cmap=cm.coolwarm, vmin=-max_error, vmax=max_error)
    ax.tick_params(labelsize=fts, pad=.5)
    ax.tick_params(axis='x', bottom='off')
    ax.set_xlabel('Synaptic conductance\n at site 1 [a.u.]', fontsize=fts)
    ax.set_ylabel('Synaptic conductance\n at site 2 [a.u.]', fontsize=fts)
    
    divider = make_axes_locatable(ax)
    cax = divider.append_axes('right', size='5%', pad=0.03)
    
    cb = plt.colorbar(im, cax = cax, cmap=cm.coolwarm, extend='neither')
    cb.set_ticks([round(np.min(r-measure),2), 0., round(np.max(r - measure),2)])
    cb.set_label('Difference between predicted\n and actual response [mV]', fontsize=fts, labelpad=1.0)
    cb.ax.tick_params(labelsize=fts, pad=1.5)


# %% [code]
# transform iso-respnonse curves according to feedback of model

def fb_transform_s_1(iso, fb_list):
    """
    transform iso-response curves which are functions of s_1, i(s_1) of a system with feedback to a iso-resonse curve
    of a system without feedback
    """
    g_x_add, g_x_mult, g_y_add, g_y_mult = fb_list[0], fb_list[1], fb_list[2], fb_list[3]
    def iso_fb_trans(x):
        return iso((x - g_x_add) / g_x_mult) * g_y_mult + g_y_add
    return iso_fb_trans

def fb_transform_s_2(iso, fb_list):
    """
    transform iso-response curves which are functions of s_2, i(s_2) of a system with feedback to a iso-resonse curve
    of a system without feedback
    """
    g_y_add, g_y_mult, g_x_add, g_x_mult = fb_list[0], fb_list[1], fb_list[2], fb_list[3]
    def iso_fb_trans(x):
        return iso((x - g_x_add) / g_x_mult) * g_y_mult + g_y_add
    return iso_fb_trans

# %% [code]
def set_feedback_list(model_type, number_of_test_points = 5, feedback_strenght=0.15, sign='positive'):
    """
    feedback_strenght:  percentage of common_x_range that limits strength of feedback
    sign: sign of feedback (positive or negative feedback)
    number of test points: how many different feedback combiations to test (total number of combintations
    for linear transform feedback will be number_of_test_ponts^4)
    """

    common_x_range_s_1 = [max(iso_1_s_1_range_ff[0], iso_2_s_1_range_ff[0]),
                          min(iso_1_s_1_range_ff[1], iso_2_s_1_range_ff[1])]
    common_x_range_s_2 = [max(iso_1_s_2_range_ff[0], iso_2_s_2_range_ff[0]),
                          min(iso_1_s_2_range_ff[1], iso_2_s_2_range_ff[1])]

    total_range_s_1 = (common_x_range_s_1[1] - common_x_range_s_1[0])
    total_range_s_2 = (common_x_range_s_2[1] - common_x_range_s_2[0])

    if model_type == 'two_layer_add':
        max_fb_add_s_1 = total_range_s_1 * feedback_strenght
        max_fb_add_s_2 = total_range_s_2 * feedback_strenght
        
        if sign == 'positive':
            fb_add_s_1 = np.linspace(0., max_fb_add_s_1, number_of_test_points)
            fb_add_s_2 = np.linspace(0., max_fb_add_s_2, number_of_test_points)
            fb_mult_s_1 = [1.]
            fb_mult_s_2 = [1.]
        elif sign == 'negative':
            fb_add_s_1 = np.linspace(0., max_fb_add_s_1, number_of_test_points) * -1.
            fb_add_s_2 = np.linspace(0., max_fb_add_s_2, number_of_test_points) * -1.
            fb_mult_s_1 = [1.]
            fb_mult_s_2 = [1.]
        
    elif model_type == 'two_layer_mult':
        max_fb_add_s_1 = total_range_s_1 * feedback_strenght
        max_fb_add_s_2 = total_range_s_2 * feedback_strenght
        max_fb_mult_s_1 = (total_range_s_1 + max_fb_add_s_1) / total_range_s_1
        max_fb_mult_s_2 = (total_range_s_2 + max_fb_add_s_2) / total_range_s_2
        
        if sign == 'positive':
            fb_add_s_1 = [0.]
            fb_add_s_2 = [0.]
            fb_mult_s_1 = np.linspace(1., max_fb_mult_s_1, number_of_test_points)
            fb_mult_s_2 = np.linspace(1., max_fb_mult_s_2, number_of_test_points)
        elif sign == 'negative':
            fb_add_s_1 = [0.]
            fb_add_s_2 = [0.]
            fb_mult_s_1 = np.linspace(1., 1. / max_fb_mult_s_1, number_of_test_points) 
            fb_mult_s_2 = np.linspace(1., 1. / max_fb_mult_s_2, number_of_test_points) 
        
    elif model_type == 'two_layer_lt':
        max_fb_add_s_1 = total_range_s_1 * feedback_strenght
        max_fb_add_s_2 = total_range_s_2 * feedback_strenght
        max_fb_mult_s_1 = (total_range_s_1 + max_fb_add_s_1) / total_range_s_1
        max_fb_mult_s_2 = (total_range_s_2 + max_fb_add_s_2) / total_range_s_2
        
        if sign == 'positive':
            fb_add_s_1 = np.linspace(0., max_fb_add_s_1, number_of_test_points)
            fb_add_s_2 = np.linspace(0., max_fb_add_s_2, number_of_test_points)
            fb_mult_s_1 = np.linspace(1., max_fb_mult_s_1, number_of_test_points)
            fb_mult_s_2 = np.linspace(1., max_fb_mult_s_2, number_of_test_points)
        elif sign == 'negative':
            fb_add_s_1 = np.linspace(0., max_fb_add_s_1, number_of_test_points) * -1.
            fb_add_s_2 = np.linspace(0., max_fb_add_s_2, number_of_test_points) * -1.
            fb_mult_s_1 = np.linspace(1., 1. / max_fb_mult_s_1, number_of_test_points) 
            fb_mult_s_2 = np.linspace(1., 1. / max_fb_mult_s_2, number_of_test_points) 
        
    else:
        return [[0., 1., 0., 1.]]


    fb_list = [[x_add, x_mult, y_add, y_mult]
               for x_add in fb_add_s_1 for y_add in fb_add_s_2 for x_mult in fb_mult_s_1 for y_mult in fb_mult_s_2]
    return fb_list
    
def test_feedback_bounds(model_type, feedback_strenght=0.15, sign='positive'):
    """
    feedback_bounds for feedback on test iso-response curve in case test_method is 'predict spike'
    
    feedback_strenght:  percentage of common_x_range that limits strength of feedback
    sign: sign of feedback (positive or negative feedback)
    """
    
    common_x_range_s_1 = [max(iso_2_s_1_range_ff[0], iso_3_s_1_range_ff[0]),
                          min(iso_2_s_1_range_ff[1], iso_3_s_1_range_ff[1])]
    common_x_range_s_2 = [max(iso_2_s_2_range_ff[0], iso_3_s_2_range_ff[0]),
                          min(iso_2_s_2_range_ff[1], iso_3_s_2_range_ff[1])]

    total_range_s_1 = (common_x_range_s_1[1] - common_x_range_s_1[0])
    total_range_s_2 = (common_x_range_s_2[1] - common_x_range_s_2[0])
    
    if model_type == 'two_layer_add':
        max_fb_add_s_1 = total_range_s_1 * feedback_strenght
        max_fb_add_s_2 = total_range_s_2 * feedback_strenght
        max_fb_mult_s_1 = 1.
        max_fb_mult_s_2 = 1.   
    elif model_type == 'two_layer_mult':
        max_fb_add_s_1 = 0.
        max_fb_add_s_2 = 0.
        max_fb_mult_s_1 = (total_range_s_1 + max_fb_add_s_1) / total_range_s_1
        max_fb_mult_s_2 = (total_range_s_2 + max_fb_add_s_2) / total_range_s_2
    elif model_type == 'two_layer_lt':
        max_fb_add_s_1 = total_range_s_1 * feedback_strenght
        max_fb_add_s_2 = total_range_s_2 * feedback_strenght
        max_fb_mult_s_1 = (total_range_s_1 + max_fb_add_s_1) / total_range_s_1
        max_fb_mult_s_2 = (total_range_s_2 + max_fb_add_s_2) / total_range_s_2
    else:
        max_fb_add_s_1 = 0.
        max_fb_add_s_2 = 0.
        max_fb_mult_s_1 = 1.
        max_fb_mult_s_2 = 1.
    
    if sign == 'positive':
        bnds = [(0., max_fb_add_s_1), (1., max_fb_mult_s_1), (0., max_fb_add_s_2), (1., max_fb_mult_s_2)]
    elif sign == 'negative':
        bnds = [(-1 * max_fb_add_s_1, 0.), (1. / max_fb_mult_s_1, 1.), (-1 * max_fb_add_s_2, 0.),
                (1. / max_fb_mult_s_2, 1.)]
    
    return bnds

# %% [code]
def show_error_dependent_on_feedback(fig, pos, list_with_error_values, list_with_feedback_values, fb_type, 
                                     actual_feedback = None, azim_angle=135, fts=8., label='dev'):
    """
    visualize error of different tested two-layer models
    """
    # convert error values to percent e.g. 0.15 -> 15%
    list_with_error_values = np.array(list_with_error_values) * 100.
    
    
    ax1 = fig.add_axes([pos[0] + pos[2] * .05, pos[1] + 0.2 * pos[3], pos[2] * .4, pos[3] * .75], projection='3d')
    
    if fb_type == 'additive':
        g1 = [fb[0] - actual_feedback[0] for fb in list_with_feedback_values]
        g2 = [fb[2] - actual_feedback[1] for fb in list_with_feedback_values]
    
    elif fb_type == 'multiplicative':    
        g1 = [fb[1] - actual_feedback[0] for fb in list_with_feedback_values]
        g2 = [fb[3] - actual_feedback[1] for fb in list_with_feedback_values]
        ax1.set_xticks([0., 0.04, 0.08])
        ax1.set_yticks([0., 0.04, 0.08])
    
    else: 
        raise Exception('Bad feedback type')

    ax1.plot_trisurf(g1,g2, list_with_error_values)
    ax1.set_zlim(0., np.max(list_with_error_values) * 1.1)
    
    ax1.set_zlabel('Error [\%]', fontsize=fts, labelpad=.0)
    if label == 'dev':
        ax1.set_xlabel('Deviation of actual\n feedback of $g_1$ [a.u.]', fontsize=fts, labelpad=1.)
        ax1.set_ylabel('Deviation of actual\n feedback of $g_2$ [a.u.]', fontsize=fts, labelpad=1.)
    elif label == 'add':
        ax1.set_xlabel('Feedback strength\n of $g_1$ [a.u.]', fontsize=fts, labelpad=1.)
        ax1.set_ylabel('Feedback strength\n of $g_2$ [a.u.]', fontsize=fts, labelpad=1.)
    
    ax1.tick_params(pad=0.)

    ax1.view_init(azim=azim_angle)
    
    ax1.tick_params(labelsize=fts)
    
    ax2 = fig.add_axes([pos[0] + pos[2] * .65, pos[1] + 0.2 * pos[3], pos[2] *.3, pos[3] * .6])
    
    g1_plus_g2 = []
    for i in range(25):
        fb = list_with_feedback_values[i]
        if fb_type == 'additive':
            g1_plus_g2.append(fb[0] - actual_feedback[0]  + fb[2] - actual_feedback[1])

        elif fb_type == 'multiplicative':
            g1_plus_g2.append(fb[1] - actual_feedback[0] + fb[3] - actual_feedback[1])

    ax2.plot(g1_plus_g2, np.abs(list_with_error_values), 'bx')
    
    #ax2.plot(np.array(g1) - actual_feedback[0], np.abs(list_with_error_values), 'rx')
    #ax2.plot(np.array(g2) - actual_feedback[1], np.abs(list_with_error_values), 'gx')
    ax2.plot(g1_plus_g2, np.abs(list_with_error_values), 'bx')
    
    
    ax2.set_ylim(0., np.max(list_with_error_values) * 1.1)
    
    ax2.tick_params(labelsize=fts)
    ax2.set_ylabel('Error [\%]', fontsize=fts, labelpad=1.)
    if label == 'dev':
        ax2.set_xlabel('Deviation of $g_1 + g_2$ from\n actual feedback [a.u.]', fontsize=fts)
    elif label == 'add':
        ax2.set_xlabel('Added feedback strength\n $g_1 + g_2$ [a.u.]', fontsize=fts)

    
    # remove right and top spine
    ax2.spines['right'].set_visible(False)
    ax2.spines['top'].set_visible(False)


# %% [code]
#
#
#
#
#
#
# Analyse feed-forward system
#
#
#
#
#
#

# %% [code]
# CREATE TEST DATA FOR FEEDFORWARD MODEL

def test_system_ff(res=101):
    """
    #################
    computes the input output function r(s_1, s_2) for a certain two-layer model
    f_1(s) ~ x + sin(0.9 * x)
    f_2(s) ~ x + cos(0.9 * x)
    f_3(m) ~ tanh(m)
    #################
    res: resolution of response function
    return: 2D array of response
    """
    x_axis = np.linspace(0., 1., res)  # exclude 0 and 1 to avoid parts of functions with zero derivative and 
    y_axis = np.linspace(0., 1., res)  # get symmetric functions
    XX, YY = np.meshgrid(x_axis, y_axis)
    r = np.zeros([res, res])

    def f_1(x):
        # concave function
        # mirrow f_1 at bisecting line
        # return np.tanh(6. * x  - 3.)
        scale = 35
        return x * scale + np.sin(x * scale * 0.9) 
    def f_2(x):
        # convex function
        # return np.square(np.tanh(6. * x  - 3.)+ 1)
        scale = 35
        return x * scale + np.cos(x * scale * 0.9) 
    def f_3(x):
        
        return np.tanh(x*0.1-30*0.1)
        
  
    r = f_3(f_1(XX) + f_2(YY))

    

    # scale system to -70mV - -50mV
    min_r = np.min(r)
    range_r = np.max(r) - np.min(r)
    r = (r - min_r) / range_r * 20. - 70.
    
    return r


res = 101
x_axis = np.linspace(0.01, .99, res) 
y_axis = np.linspace(0.01, .99, res) 
XX, YY = np.meshgrid(x_axis, y_axis)
r = test_system_ff(res)

fig = plt.figure()
sub = fig.add_axes([0., 0., 1., 1.], projection='3d')

sub.plot_surface(XX, YY, r)
plt.show()

# %% [code]
# RECONSTRUCT FEED FORWARD TWO-LAYER MODEL

model_type = 'two_layer_ff'
number_of_basis_functions = 50

res = 101  # number of points on s_1/s_2 axis where r gets measured determines resolution  
response = test_system_ff(res)
iso_response_voltages = [-63., -60., -57.]

iso_response_curves = []  # [[I_1_s1, input_range_s1], [I_2_s1, input_range_s1],... , [I_1_s2, input_range_s2],...]

# find iso-response curves [I_1, I_2, I_3] and input range where iso-resopnse curves can be measured
# v_1 -> I_1, v_2 -> I_2 = I_test, v_3 -> I_3
# Variable extensions _ov means that this is the original version found in the NEURON simulation and shoult not be
# changed.
iso_1_s_1, iso_1_s_1_range = find_iso_response_curves(iso_response_voltages[0], response, x_axis='s_1')
iso_1_s_2, iso_1_s_2_range = find_iso_response_curves(iso_response_voltages[0], response, x_axis='s_2')
iso_2_s_1, iso_2_s_1_range = find_iso_response_curves(iso_response_voltages[1], response, x_axis='s_1')
iso_2_s_2, iso_2_s_2_range = find_iso_response_curves(iso_response_voltages[1], response, x_axis='s_2')
iso_3_s_1, iso_3_s_1_range = find_iso_response_curves(iso_response_voltages[2], response, x_axis='s_1')
iso_3_s_2, iso_3_s_2_range = find_iso_response_curves(iso_response_voltages[2], response, x_axis='s_2')

# parameters to find f_2
common_x_range_s_1 = [max(iso_1_s_1_range[0], iso_2_s_1_range[0]), min(iso_1_s_1_range[1], iso_2_s_1_range[1])]
common_y_range_s_1 = [iso_1_s_1(common_x_range_s_1[1]), iso_2_s_1(common_x_range_s_1[0])]
basis_functions_nodes_s_1 = np.linspace(common_y_range_s_1[0], common_y_range_s_1[1], number_of_basis_functions)
distance_bf_s_1 = basis_functions_nodes_s_1[1] - basis_functions_nodes_s_1[0]

# parameters to find f_1
common_x_range_s_2 = [max(iso_1_s_2_range[0], iso_2_s_2_range[0]), min(iso_1_s_2_range[1], iso_2_s_2_range[1])]
common_y_range_s_2 = [iso_1_s_2(common_x_range_s_2[1]), iso_2_s_2(common_x_range_s_2[0])]
basis_functions_nodes_s_2 = np.linspace(common_y_range_s_2[0], common_y_range_s_2[1], number_of_basis_functions)
distance_bf_s_2 = basis_functions_nodes_s_2[1] - basis_functions_nodes_s_2[0]

if model_type == 'point_neuron':
    if not number_of_basis_functions == 2:
        raise Exception('Point neuron only needs two basis functions')
    basis_functions_s_1 = [hat_function(node, distance_bf_s_1) for node in basis_functions_nodes_s_1]
    basis_functions_s_2 = [hat_function(node, distance_bf_s_2) for node in basis_functions_nodes_s_2]    
    derivative_basis_functions_s_1 = [hat_derivative(node, distance_bf_s_1) for node in basis_functions_nodes_s_1]
    derivative_basis_functions_s_2 = [hat_derivative(node, distance_bf_s_2) for node in basis_functions_nodes_s_2]

    # SOLVE WITH COVARIANCE MATRIX
    # Find equations system M * x = b
    M, b = train_point_neuron(iso_1_s_1, iso_1_s_2, iso_2_s_1, iso_2_s_2, 
                         iso_1_s_1_range, iso_1_s_2_range, iso_2_s_1_range, iso_2_s_2_range,
                         common_x_range_s_1, common_y_range_s_1, common_x_range_s_2, common_y_range_s_2,
                         basis_functions_nodes_s_1, basis_functions_nodes_s_2,
                         basis_functions_s_1, basis_functions_s_2,
                         number_of_basis_functions, equations_per_basis_function=50)
    # solve for x (basis functions coefficients)
    coeffs = np.dot(np.dot(np.linalg.inv(np.dot(np.transpose(M), M)), np.transpose(M)), b)
    # seperate coefficients of both first layer functions
    f_1_coeffs = [0, np.abs(coeffs[0])]
    f_2_coeffs = [0, np.abs(coeffs[1])]
    
else:
    # remark: basis_functions_s_1 are functions of s_2
    # remember: iso-response curves as functions of s_1 are used to find f_2(s_2)
    # (and other way round for basis_functions_s_2)
    basis_functions_s_1 = [sigmoid_function(node, distance_bf_s_1) for node in basis_functions_nodes_s_1]
    basis_functions_s_2 = [sigmoid_function(node, distance_bf_s_2) for node in basis_functions_nodes_s_2]
    derivative_basis_functions_s_1 = [sigmoid_derivative(node, distance_bf_s_1) for node in basis_functions_nodes_s_1]
    derivative_basis_functions_s_2 = [sigmoid_derivative(node, distance_bf_s_2) for node in basis_functions_nodes_s_2]
    
    # SOLVE WITH COVARIANCE MATRIX
    # Find equations system M * x = b
    M, b = train_two_layer(iso_1_s_1, iso_1_s_2, iso_2_s_1, iso_2_s_2, 
                         iso_1_s_1_range, iso_1_s_2_range, iso_2_s_1_range, iso_2_s_2_range,
                         common_x_range_s_1, common_y_range_s_1, common_x_range_s_2, common_y_range_s_2,
                         basis_functions_nodes_s_1, basis_functions_nodes_s_2,
                         basis_functions_s_1, basis_functions_s_2,
                         number_of_basis_functions, equations_per_basis_function=50)
    # solve for x (basis functions coefficients)
    coeffs = np.dot(np.dot(np.linalg.inv(np.dot(np.transpose(M), M)), np.transpose(M)), b) 
    # seperate coefficients of both first layer functions
    f_1_coeffs = coeffs[:number_of_basis_functions]
    f_2_coeffs = coeffs[number_of_basis_functions:]

df_1 = generate_sub_unit_derivative(x_axis='s_2')
df_2 = generate_sub_unit_derivative(x_axis='s_1')
f_1 = generate_sub_unit_function(x_axis='s_2')  # warnings from scipy can be ignored, discontinuities exist in
f_2 = generate_sub_unit_function(x_axis='s_1')  # derivatives of basis-funtions but funcions are continuous

f_3, f_3_range = reconstruct_f_3(response, res)

# compute first layer test error
# total variance of training data is 1.

iso_1_s_1_copy, iso_1_s_1_range_copy = copy.copy(iso_1_s_1), copy.copy(iso_1_s_1_range)
iso_1_s_2_copy, iso_1_s_2_range_copy = copy.copy(iso_1_s_2), copy.copy(iso_1_s_2_range)
iso_2_s_1_copy, iso_2_s_1_range_copy = copy.copy(iso_2_s_1), copy.copy(iso_2_s_1_range)
iso_2_s_2_copy, iso_2_s_2_range_copy = copy.copy(iso_2_s_2), copy.copy(iso_2_s_2_range)
iso_3_s_1_copy, iso_3_s_1_range_copy = copy.copy(iso_3_s_1), copy.copy(iso_3_s_1_range)
iso_3_s_2_copy, iso_3_s_2_range_copy = copy.copy(iso_3_s_2), copy.copy(iso_3_s_2_range)


m_var_iso_1 = error(test_feedback=[0., 1., 0., 1.], iso_response_curve_number=1, error_type='first_layer_variance')
m_var_iso_2 = error(test_feedback=[0., 1., 0., 1.], iso_response_curve_number=2, error_type='first_layer_variance')
print 'tranining variance iso 1: ', m_var_iso_1
print 'tranining variance iso 2: ', m_var_iso_2

# compute total variance of response on training data
r_var_total = np.square(iso_response_voltages[1] - iso_response_voltages[0])

# compute response variance on training curves
r_var_iso_1 = error(test_feedback=[0., 1., 0., 1.], iso_response_curve_number=1, error_type='response_variance')
r_var_iso_3 = error(test_feedback=[0., 1., 0., 1.], iso_response_curve_number=2, error_type='response_variance')
print 'response variance iso 1 (total / normalized): ', r_var_iso_1, r_var_iso_1 / r_var_total
print 'response variance iso 2 (total / normalized): ', r_var_iso_3, r_var_iso_3 / r_var_total

# compute response mse on training curves
r_mse_iso_1 = error(test_feedback=[0., 1., 0., 1.], iso_response_curve_number=1, error_type='response_mse')
r_mse_iso_3 = error(test_feedback=[0., 1., 0., 1.], iso_response_curve_number=2, error_type='response_mse')
print 'response mse iso 1 (total / normalized): ', r_mse_iso_1, r_mse_iso_1 / r_var_total
print 'response mse iso 2 (total / normalized): ', r_mse_iso_3, r_mse_iso_3 / r_var_total

# comput first-layer variance on test curve
m_var_iso_3 = error(test_feedback=[0., 1., 0., 1.], iso_response_curve_number=3, error_type='first_layer_variance')
print 'm variance test iso (total / normalized): ',m_var_iso_3

# compute response variance on test curve
r_var_iso_3 = error(test_feedback=[0., 1., 0., 1.], iso_response_curve_number=3, error_type='response_variance')
print 'response variance test iso (total / normalized): ', r_var_iso_3, r_var_iso_3 / r_var_total

# compute response mse on test curve
r_mse_iso_3 = error(test_feedback=[0., 1., 0., 1.], iso_response_curve_number=3, error_type='response_mse')
print 'response mse test iso (total / normalized): ', r_mse_iso_3, r_mse_iso_3 / r_var_total


fig = plt.figure(figsize=(7.5, 8.75), dpi=300)
xs, ys = 0.05, 0.025

plot_curves_in_response_surface(fig, [0.0 +xs, 0.65 +ys, 0.4, 0.3],iso_response_voltages, response, x_axis='s_1', res=res)
plot_iso_response_curves(fig, [0.54+xs, 0.65+ys, 0.31, 0.26], iso_response_voltages, response, x_axis='s_1', res=res)
plot_sub_units(fig, [0.0+xs, 0.42+ys, .9, .16])
plot_feedforward_prediction(fig, [0.05+xs,0.05+ys,0.3/7.5*8.75 ,.3])
plot_2d_response_error(fig, [0.48+xs, 0.02+ys, 0.34, 0.35])

fig.text(0.03, 0.95, 'A', fontsize=12)
fig.text(0.55, 0.95, 'B', fontsize=12)
fig.text(0.03, 0.62, 'C', fontsize=12)
fig.text(0.36, 0.62, 'D', fontsize=12)
fig.text(0.65, 0.62, 'E', fontsize=12)
fig.text(0.03, 0.35, 'F', fontsize=12)
fig.text(0.48, 0.35, 'G', fontsize=12)

plt.savefig('S4_Fig.pdf')
plt.show()

# %% [code]
# TEST MULTIPLICATIVE FEEDBACK FOR FEED-FORWARD MODEL

# Possible models 
# point_neuron
# two_layer_ff
# two_layer_add
# two_layer_mult
# two_layer_arb_fb

model_type = 'two_layer_mult'
number_of_basis_functions = 50

feedback_sign = 'positive'

res = 101  # number of points on s_1/s_2 axis where r gets measured determines resolution  
response = test_system_ff(res)
iso_response_voltages = [-63., -60., -57.]

# find iso-response curves [I_1, I_2, I_3] and input range where iso-resopnse curves can be measured
# v_1 -> I_1, v_2 -> I_2 = I_test, v_3 -> I_3

iso_1_s_1_ff, iso_1_s_1_range_ff = find_iso_response_curves(iso_response_voltages[0], response, x_axis='s_1')
iso_1_s_2_ff, iso_1_s_2_range_ff = find_iso_response_curves(iso_response_voltages[0], response, x_axis='s_2')
iso_2_s_1_ff, iso_2_s_1_range_ff = find_iso_response_curves(iso_response_voltages[1], response, x_axis='s_1')
iso_2_s_2_ff, iso_2_s_2_range_ff = find_iso_response_curves(iso_response_voltages[1], response, x_axis='s_2')
iso_3_s_1_ff, iso_3_s_1_range_ff = find_iso_response_curves(iso_response_voltages[2], response, x_axis='s_1')
iso_3_s_2_ff, iso_3_s_2_range_ff = find_iso_response_curves(iso_response_voltages[2], response, x_axis='s_2')


iso_2_feedback_list = set_feedback_list(model_type, number_of_test_points=5, feedback_strenght=0.101, sign=feedback_sign)

test_error = []

for iso_2_feedback in iso_2_feedback_list:
    
    iso_1_s_1_copy, iso_1_s_1_range_copy = copy.copy(iso_1_s_1_ff), copy.copy(iso_1_s_1_range_ff)
    iso_1_s_2_copy, iso_1_s_2_range_copy = copy.copy(iso_1_s_2_ff), copy.copy(iso_1_s_2_range_ff)
    
    iso_2_s_1_copy = fb_transform_s_1(iso_2_s_1_ff, iso_2_feedback)
    iso_2_s_2_copy = fb_transform_s_2(iso_2_s_2_ff, iso_2_feedback)
    iso_2_s_1_range_copy = [iso_2_feedback[0] + iso_2_feedback[1] * iso_2_s_1_range_ff[0],
                            iso_2_feedback[0] + iso_2_feedback[1] * iso_2_s_1_range_ff[1]]
    iso_2_s_2_range_copy = [iso_2_feedback[2] + iso_2_feedback[3] * iso_2_s_2_range_ff[0],
                            iso_2_feedback[2] + iso_2_feedback[3] * iso_2_s_2_range_ff[1]]
    
    # parameters to find f_2
    common_x_range_s_1 = [max(iso_1_s_1_range_copy[0], iso_2_s_1_range_copy[0]), 
                          min(iso_1_s_1_range_copy[1], iso_2_s_1_range_copy[1])]
    common_y_range_s_1 = [iso_1_s_1_copy(common_x_range_s_1[1]), iso_2_s_1_copy(common_x_range_s_1[0])]
    basis_functions_nodes_s_1 = np.linspace(common_y_range_s_1[0], common_y_range_s_1[1], number_of_basis_functions)
    distance_bf_s_1 = basis_functions_nodes_s_1[1] - basis_functions_nodes_s_1[0]

    # parameters to find f_1
    common_x_range_s_2 = [max(iso_1_s_2_range_copy[0], iso_2_s_2_range_copy[0]),
                          min(iso_1_s_2_range_copy[1], iso_2_s_2_range_copy[1])]
    common_y_range_s_2 = [iso_1_s_2_copy(common_x_range_s_2[1]), iso_2_s_2_copy(common_x_range_s_2[0])]
    basis_functions_nodes_s_2 = np.linspace(common_y_range_s_2[0], common_y_range_s_2[1], number_of_basis_functions)
    distance_bf_s_2 = basis_functions_nodes_s_2[1] - basis_functions_nodes_s_2[0]
    
    # remark: basis_functions_s_1 are functions of s_2
    # remember: iso-response curves as functions of s_1 are used to find f_2(s_2)
    # (and other way round for basis_functions_s_2)
    basis_functions_s_1 = [sigmoid_function(node, distance_bf_s_1) for node in basis_functions_nodes_s_1]
    basis_functions_s_2 = [sigmoid_function(node, distance_bf_s_2) for node in basis_functions_nodes_s_2]
    derivative_basis_functions_s_1 = [sigmoid_derivative(node, distance_bf_s_1) for node in basis_functions_nodes_s_1]
    derivative_basis_functions_s_2 = [sigmoid_derivative(node, distance_bf_s_2) for node in basis_functions_nodes_s_2]
    
    # SOLVE WITH COVARIANCE MATRIX
    # Find equations system M * x = b
    M, b = train_two_layer(iso_1_s_1_copy, iso_1_s_2_copy, iso_2_s_1_copy, iso_2_s_2_copy, 
                         iso_1_s_1_range_copy, iso_1_s_2_range_copy, iso_2_s_1_range_copy, iso_2_s_2_range_copy,
                         common_x_range_s_1, common_y_range_s_1, common_x_range_s_2, common_y_range_s_2,
                         basis_functions_nodes_s_1, basis_functions_nodes_s_2,
                         basis_functions_s_1, basis_functions_s_2,
                         number_of_basis_functions, equations_per_basis_function=50)
    # solve for x (basis functions coefficients)
    coeffs = np.dot(np.dot(np.linalg.inv(np.dot(np.transpose(M), M)), np.transpose(M)), b) 
    # seperate coefficients of both first layer functions
    f_1_coeffs = coeffs[:number_of_basis_functions]
    f_2_coeffs = coeffs[number_of_basis_functions:]
    
    df_1 = generate_sub_unit_derivative(x_axis='s_2')
    df_2 = generate_sub_unit_derivative(x_axis='s_1')
    f_1 = generate_sub_unit_function(x_axis='s_2')  
    f_2 = generate_sub_unit_function(x_axis='s_1')  

    # compute training error
    # compute first layer test error
    # total variance of training data is 1.
    m_var_iso_1 = error(test_feedback=[0., 1., 0., 1.], iso_response_curve_number=1, error_type='first_layer_variance')
    m_var_iso_2 = error(test_feedback=[0., 1., 0., 1.], iso_response_curve_number=2, error_type='first_layer_variance')
   
    bnds = test_feedback_bounds(model_type, feedback_strenght=0.1, sign=feedback_sign)
 
    bnds = [(iso_2_feedback[0], iso_2_feedback[0]*2), (iso_2_feedback[1], (iso_2_feedback[1]-1.)*2+1.), 
            (iso_2_feedback[2], iso_2_feedback[2]*2), (iso_2_feedback[3], (iso_2_feedback[3]-1.)*2+1.)]
    
    fb_0 = np.array([0., 1., 0., 1.])

    
    iso_3_s_1_copy, iso_3_s_1_range_copy = copy.copy(iso_3_s_1_ff), copy.copy(iso_3_s_1_range_ff)
    iso_3_s_2_copy, iso_3_s_2_range_copy = copy.copy(iso_3_s_2_ff), copy.copy(iso_3_s_2_range_ff)
    
    # compute first layer test error
    # total variance of training data is 1
    test_iso_parameters = sciopt.minimize(error, x0=fb_0, bounds=bnds, method='L-BFGS-B')
    iso_3_feedback = test_iso_parameters['x']
    m_var_iso_3 = test_iso_parameters['fun']
   
  
        
    test_error.append(m_var_iso_3)

test_error_ff_test_mult = copy.copy(test_error)
feedback_list_ff_test_mult = copy.copy(iso_2_feedback_list)

# %% [code]
# TEST ADDITIVE FEEDBACK FOR FEED-FORWARD MODEL


# Possible models 
# point_neuron
# two_layer_ff
# two_layer_add
# two_layer_mult
# two_layer_arb_fb

model_type = 'two_layer_add'
number_of_basis_functions = 50

feedback_sign = 'positive'

res = 101  # number of points on s_1/s_2 axis where r gets measured determines resolution  
response = test_system_ff(res)
iso_response_voltages = [-63., -60., -57.]

# find iso-response curves [I_1, I_2, I_3] and input range where iso-resopnse curves can be measured
# v_1 -> I_1, v_2 -> I_2 = I_test, v_3 -> I_3
iso_1_s_1_ff, iso_1_s_1_range_ff = find_iso_response_curves(iso_response_voltages[0], response, x_axis='s_1')
iso_1_s_2_ff, iso_1_s_2_range_ff = find_iso_response_curves(iso_response_voltages[0], response, x_axis='s_2')
iso_2_s_1_ff, iso_2_s_1_range_ff = find_iso_response_curves(iso_response_voltages[1], response, x_axis='s_1')
iso_2_s_2_ff, iso_2_s_2_range_ff = find_iso_response_curves(iso_response_voltages[1], response, x_axis='s_2')
iso_3_s_1_ff, iso_3_s_1_range_ff = find_iso_response_curves(iso_response_voltages[2], response, x_axis='s_1')
iso_3_s_2_ff, iso_3_s_2_range_ff = find_iso_response_curves(iso_response_voltages[2], response, x_axis='s_2')


iso_2_feedback_list = set_feedback_list(model_type, number_of_test_points=5, feedback_strenght=0.101, sign=feedback_sign)

test_error = []

for iso_2_feedback in iso_2_feedback_list:
    
    iso_1_s_1_copy, iso_1_s_1_range_copy = copy.copy(iso_1_s_1_ff), copy.copy(iso_1_s_1_range_ff)
    iso_1_s_2_copy, iso_1_s_2_range_copy = copy.copy(iso_1_s_2_ff), copy.copy(iso_1_s_2_range_ff)
    
    iso_2_s_1_copy = fb_transform_s_1(iso_2_s_1_ff, iso_2_feedback)
    iso_2_s_2_copy = fb_transform_s_2(iso_2_s_2_ff, iso_2_feedback)
    iso_2_s_1_range_copy = [iso_2_feedback[0] + iso_2_feedback[1] * iso_2_s_1_range_ff[0],
                            iso_2_feedback[0] + iso_2_feedback[1] * iso_2_s_1_range_ff[1]]
    iso_2_s_2_range_copy = [iso_2_feedback[2] + iso_2_feedback[3] * iso_2_s_2_range_ff[0],
                            iso_2_feedback[2] + iso_2_feedback[3] * iso_2_s_2_range_ff[1]]
    
    # parameters to find f_2
    common_x_range_s_1 = [max(iso_1_s_1_range_copy[0], iso_2_s_1_range_copy[0]), 
                          min(iso_1_s_1_range_copy[1], iso_2_s_1_range_copy[1])]
    common_y_range_s_1 = [iso_1_s_1_copy(common_x_range_s_1[1]), iso_2_s_1_copy(common_x_range_s_1[0])]
    basis_functions_nodes_s_1 = np.linspace(common_y_range_s_1[0], common_y_range_s_1[1], number_of_basis_functions)
    distance_bf_s_1 = basis_functions_nodes_s_1[1] - basis_functions_nodes_s_1[0]

    # parameters to find f_1
    common_x_range_s_2 = [max(iso_1_s_2_range_copy[0], iso_2_s_2_range_copy[0]),
                          min(iso_1_s_2_range_copy[1], iso_2_s_2_range_copy[1])]
    common_y_range_s_2 = [iso_1_s_2_copy(common_x_range_s_2[1]), iso_2_s_2_copy(common_x_range_s_2[0])]
    basis_functions_nodes_s_2 = np.linspace(common_y_range_s_2[0], common_y_range_s_2[1], number_of_basis_functions)
    distance_bf_s_2 = basis_functions_nodes_s_2[1] - basis_functions_nodes_s_2[0]
    
    # remark: basis_functions_s_1 are functions of s_2
    # remember: iso-response curves as functions of s_1 are used to find f_2(s_2)
    # (and other way round for basis_functions_s_2)
    basis_functions_s_1 = [sigmoid_function(node, distance_bf_s_1) for node in basis_functions_nodes_s_1]
    basis_functions_s_2 = [sigmoid_function(node, distance_bf_s_2) for node in basis_functions_nodes_s_2]
    derivative_basis_functions_s_1 = [sigmoid_derivative(node, distance_bf_s_1) for node in basis_functions_nodes_s_1]
    derivative_basis_functions_s_2 = [sigmoid_derivative(node, distance_bf_s_2) for node in basis_functions_nodes_s_2]
    
    # SOLVE WITH COVARIANCE MATRIX
    # Find equations system M * x = b
    M, b = train_two_layer(iso_1_s_1_copy, iso_1_s_2_copy, iso_2_s_1_copy, iso_2_s_2_copy, 
                         iso_1_s_1_range_copy, iso_1_s_2_range_copy, iso_2_s_1_range_copy, iso_2_s_2_range_copy,
                         common_x_range_s_1, common_y_range_s_1, common_x_range_s_2, common_y_range_s_2,
                         basis_functions_nodes_s_1, basis_functions_nodes_s_2,
                         basis_functions_s_1, basis_functions_s_2,
                         number_of_basis_functions, equations_per_basis_function=50)
    # solve for x (basis functions coefficients)
    coeffs = np.dot(np.dot(np.linalg.inv(np.dot(np.transpose(M), M)), np.transpose(M)), b) 
    # seperate coefficients of both first layer functions
    f_1_coeffs = coeffs[:number_of_basis_functions]
    f_2_coeffs = coeffs[number_of_basis_functions:]
    
    df_1 = generate_sub_unit_derivative(x_axis='s_2')
    df_2 = generate_sub_unit_derivative(x_axis='s_1')
    f_1 = generate_sub_unit_function(x_axis='s_2')  
    f_2 = generate_sub_unit_function(x_axis='s_1')  

    # compute training error
    # compute first layer test error
    # total variance of training data is 1.
    m_var_iso_1 = error(test_feedback=[0., 1., 0., 1.], iso_response_curve_number=1, error_type='first_layer_variance')
    m_var_iso_2 = error(test_feedback=[0., 1., 0., 1.], iso_response_curve_number=2, error_type='first_layer_variance')

    bnds = test_feedback_bounds(model_type, feedback_strenght=0.1, sign=feedback_sign)

    bnds = [(iso_2_feedback[0], iso_2_feedback[0]*2), (iso_2_feedback[1], (iso_2_feedback[1]-1.)*2+1.), 
            (iso_2_feedback[2], iso_2_feedback[2]*2), (iso_2_feedback[3], (iso_2_feedback[3]-1.)*2+1.)]
    
    fb_0 = np.array([0., 1., 0., 1.])

    
    iso_3_s_1_copy, iso_3_s_1_range_copy = copy.copy(iso_3_s_1_ff), copy.copy(iso_3_s_1_range_ff)
    iso_3_s_2_copy, iso_3_s_2_range_copy = copy.copy(iso_3_s_2_ff), copy.copy(iso_3_s_2_range_ff)
    
    # compute first layer test error
    # total variance of training data is 1
    test_iso_parameters = sciopt.minimize(error, x0=fb_0, bounds=bnds, method='L-BFGS-B')
    iso_3_feedback = test_iso_parameters['x']
    m_var_iso_3 = test_iso_parameters['fun']
    
        
    test_error.append(m_var_iso_3)

test_error_ff_test_add = copy.copy(test_error)
feedback_list_ff_test_add = copy.copy(iso_2_feedback_list)

# %% [code]
fig_test_fb_on_ff = plt.figure(figsize=(5.2, 5.2), dpi=300)

show_error_dependent_on_feedback(fig_test_fb_on_ff, [0., 0.5, 1., 0.5], test_error_ff_test_mult, 
                                 feedback_list_ff_test_mult, 'multiplicative',
                                 actual_feedback=[1., 1.], azim_angle=315)

show_error_dependent_on_feedback(fig_test_fb_on_ff, [0., 0., 1., 0.5], test_error_ff_test_add, 
                                feedback_list_ff_test_add, 'additive', 
                                actual_feedback=[0., 0.], azim_angle=315)

fig_test_fb_on_ff.text(0.05, 0.95, 'A', fontsize=12)
fig_test_fb_on_ff.text(0.55, 0.95, 'B', fontsize=12)
fig_test_fb_on_ff.text(0.05, 0.45, 'C', fontsize=12)
fig_test_fb_on_ff.text(0.55, 0.45, 'D', fontsize=12)

plt.savefig('S5_Fig.pdf')
plt.show()

# %% [code]
#
#
#
#
#
#
# Analyse multiplicative feedback model
#
#
#
#
#
#

# %% [code]
# CREATE TEST DATA FOR TWO-LAYER MODEL WITH MULTIPLICATIVE FEEDBACK

def test_system_fb_mult(res=101):
    """
    #################
    computes the input output function r(s_1, s_2) for a certain two-layer model
    f_1(s) ~ x + sin(0.9 * x)
    f_2(s) ~ x + cos(0.9 * x)
    f_3(m) ~ tanh(m)
    g1, g2 ~ stepfunction(r)
    #################
    res: resolution of response function
    return: 2D array of response
    """
    x_axis = np.linspace(0., 1., res)  # exclude 0 and 1 to avoid parts of functions with zero derivative and 
    y_axis = np.linspace(0., 1., res)  # get symmetric functions
    XX, YY = np.meshgrid(x_axis, y_axis)
    r = np.zeros([res, res])

    def f_1(x):
        # concave function
        # mirrow f_1 at bisecting line
        # return np.tanh(6. * x  - 3.)
        scale = 35.
        return x * scale + np.sin(x * scale * 0.9) 
    def f_2(x):
        # convex function
        # return np.square(np.tanh(6. * x  - 3.)+ 1)
        scale = 35.
        return x * scale + np.cos(x * scale * 0.9) 
    def f_3(x):
        return np.tanh( (x - 35.) * 0.1 )
        
    def g_1(r):
        return 1. + .02525 * (np.tanh( 500 * (r + 0.2)) + 1.) * .5
    def g_2(r):
        return 1. + .07575 * (np.tanh( 500 * (r + 0.2)) + 1.) * .5
     
    def implicit(x, y):
        def root(r):
            return f_3(f_1(x * g_1(r)) + f_2(y * g_2(r))) - r
        return root
    
    it = np.nditer(XX, flags=['multi_index'])
    while not it.finished:
        i = it.multi_index
        x, y = XX[i], YY[i]
        r[i] = optimize.brentq(implicit(x,y), -20, 20)
        # print x, y, R[i]
        it.iternext()
    
    # scale system to -70mV - -50mV
    min_r = np.min(r)
    range_r = np.max(r) - np.min(r)
    r = (r - min_r) / range_r * 20. - 70.
    
    return r


res = 101
x_axis = np.linspace(0.01, .99, res) 
y_axis = np.linspace(0.01, .99, res) 
XX, YY = np.meshgrid(x_axis, y_axis)
r = test_system_fb_mult(res)


fig = plt.figure()
sub = fig.add_axes([0., 0., 1., 1.], projection='3d')

sub.plot_surface(XX, YY, r)

plt.show()

# %% [code]
# TEST FEED-FORWARD MODEL FOR TWO-LAYER MODEL WITH MULTIPLICATIVE FEEDBACK

model_type = 'two_layer_ff'
number_of_basis_functions = 50

res = 101  # number of points on s_1/s_2 axis where r gets measured determines resolution  
response = test_system_fb_mult(res)
iso_response_voltages = [-65., -59., -55.]

iso_response_curves = []  # [[I_1_s1, input_range_s1], [I_2_s1, input_range_s1],... , [I_1_s2, input_range_s2],...]

# find iso-response curves [I_1, I_2, I_3] and input range where iso-resopnse curves can be measured
# v_1 -> I_1, v_2 -> I_2 = I_test, v_3 -> I_3

iso_1_s_1, iso_1_s_1_range = find_iso_response_curves(iso_response_voltages[0], response, x_axis='s_1')
iso_1_s_2, iso_1_s_2_range = find_iso_response_curves(iso_response_voltages[0], response, x_axis='s_2')
iso_2_s_1, iso_2_s_1_range = find_iso_response_curves(iso_response_voltages[1], response, x_axis='s_1')
iso_2_s_2, iso_2_s_2_range = find_iso_response_curves(iso_response_voltages[1], response, x_axis='s_2')
iso_3_s_1, iso_3_s_1_range = find_iso_response_curves(iso_response_voltages[2], response, x_axis='s_1')
iso_3_s_2, iso_3_s_2_range = find_iso_response_curves(iso_response_voltages[2], response, x_axis='s_2')

# parameters to find f_2
common_x_range_s_1 = [max(iso_1_s_1_range[0], iso_2_s_1_range[0]), min(iso_1_s_1_range[1], iso_2_s_1_range[1])]
common_y_range_s_1 = [iso_1_s_1(common_x_range_s_1[1]), iso_2_s_1(common_x_range_s_1[0])]
basis_functions_nodes_s_1 = np.linspace(common_y_range_s_1[0], common_y_range_s_1[1], number_of_basis_functions)
distance_bf_s_1 = basis_functions_nodes_s_1[1] - basis_functions_nodes_s_1[0]

# parameters to find f_1
common_x_range_s_2 = [max(iso_1_s_2_range[0], iso_2_s_2_range[0]), min(iso_1_s_2_range[1], iso_2_s_2_range[1])]
common_y_range_s_2 = [iso_1_s_2(common_x_range_s_2[1]), iso_2_s_2(common_x_range_s_2[0])]
basis_functions_nodes_s_2 = np.linspace(common_y_range_s_2[0], common_y_range_s_2[1], number_of_basis_functions)
distance_bf_s_2 = basis_functions_nodes_s_2[1] - basis_functions_nodes_s_2[0]

if model_type == 'point_neuron':
    if not number_of_basis_functions == 2:
        raise Exception('Point neuron only needs two basis functions')
    basis_functions_s_1 = [hat_function(node, distance_bf_s_1) for node in basis_functions_nodes_s_1]
    basis_functions_s_2 = [hat_function(node, distance_bf_s_2) for node in basis_functions_nodes_s_2]    
    derivative_basis_functions_s_1 = [hat_derivative(node, distance_bf_s_1) for node in basis_functions_nodes_s_1]
    derivative_basis_functions_s_2 = [hat_derivative(node, distance_bf_s_2) for node in basis_functions_nodes_s_2]

    # SOLVE WITH COVARIANCE MATRIX
    # Find equations system M * x = b
    M, b = train_point_neuron(iso_1_s_1, iso_1_s_2, iso_2_s_1, iso_2_s_2, 
                         iso_1_s_1_range, iso_1_s_2_range, iso_2_s_1_range, iso_2_s_2_range,
                         common_x_range_s_1, common_y_range_s_1, common_x_range_s_2, common_y_range_s_2,
                         basis_functions_nodes_s_1, basis_functions_nodes_s_2,
                         basis_functions_s_1, basis_functions_s_2,
                         number_of_basis_functions, equations_per_basis_function=50)
    # solve for x (basis functions coefficients)
    coeffs = np.dot(np.dot(np.linalg.inv(np.dot(np.transpose(M), M)), np.transpose(M)), b)
    # seperate coefficients of both first layer functions
    f_1_coeffs = [0, np.abs(coeffs[0])]
    f_2_coeffs = [0, np.abs(coeffs[1])]
    
else:
    # remark: basis_functions_s_1 are functions of s_2
    # remember: iso-response curves as functions of s_1 are used to find f_2(s_2)
    # (and other way round for basis_functions_s_2)
    basis_functions_s_1 = [sigmoid_function(node, distance_bf_s_1) for node in basis_functions_nodes_s_1]
    basis_functions_s_2 = [sigmoid_function(node, distance_bf_s_2) for node in basis_functions_nodes_s_2]
    derivative_basis_functions_s_1 = [sigmoid_derivative(node, distance_bf_s_1) for node in basis_functions_nodes_s_1]
    derivative_basis_functions_s_2 = [sigmoid_derivative(node, distance_bf_s_2) for node in basis_functions_nodes_s_2]
    
    # SOLVE WITH COVARIANCE MATRIX
    # Find equations system M * x = b
    M, b = train_two_layer(iso_1_s_1, iso_1_s_2, iso_2_s_1, iso_2_s_2, 
                         iso_1_s_1_range, iso_1_s_2_range, iso_2_s_1_range, iso_2_s_2_range,
                         common_x_range_s_1, common_y_range_s_1, common_x_range_s_2, common_y_range_s_2,
                         basis_functions_nodes_s_1, basis_functions_nodes_s_2,
                         basis_functions_s_1, basis_functions_s_2,
                         number_of_basis_functions, equations_per_basis_function=50)
    # solve for x (basis functions coefficients)
    coeffs = np.dot(np.dot(np.linalg.inv(np.dot(np.transpose(M), M)), np.transpose(M)), b) 
    # seperate coefficients of both first layer functions
    f_1_coeffs = coeffs[:number_of_basis_functions]
    f_2_coeffs = coeffs[number_of_basis_functions:]

df_1 = generate_sub_unit_derivative(x_axis='s_2')
df_2 = generate_sub_unit_derivative(x_axis='s_1')
f_1 = generate_sub_unit_function(x_axis='s_2')  # warnings from scipy can be ignored, discontinuities exist in
f_2 = generate_sub_unit_function(x_axis='s_1')  # derivatives of basis-funtions but funcions are continuous

f_3, f_3_range = reconstruct_f_3(response, res)

# compute first layer test error
# total variance of training data is 1.

iso_1_s_1_copy, iso_1_s_1_range_copy = copy.copy(iso_1_s_1), copy.copy(iso_1_s_1_range)
iso_1_s_2_copy, iso_1_s_2_range_copy = copy.copy(iso_1_s_2), copy.copy(iso_1_s_2_range)
iso_2_s_1_copy, iso_2_s_1_range_copy = copy.copy(iso_2_s_1), copy.copy(iso_2_s_1_range)
iso_2_s_2_copy, iso_2_s_2_range_copy = copy.copy(iso_2_s_2), copy.copy(iso_2_s_2_range)
iso_3_s_1_copy, iso_3_s_1_range_copy = copy.copy(iso_3_s_1), copy.copy(iso_3_s_1_range)
iso_3_s_2_copy, iso_3_s_2_range_copy = copy.copy(iso_3_s_2), copy.copy(iso_3_s_2_range)


m_var_iso_1 = error(test_feedback=[0., 1., 0., 1.], iso_response_curve_number=1, error_type='first_layer_variance')
m_var_iso_2 = error(test_feedback=[0., 1., 0., 1.], iso_response_curve_number=2, error_type='first_layer_variance')
print 'tranining variance iso 1: ', m_var_iso_1
print 'tranining variance iso 2: ', m_var_iso_2

# compute total variance of response on training data
r_var_total = np.square(iso_response_voltages[1] - iso_response_voltages[0])

# compute response variance on training curves
r_var_iso_1 = error(test_feedback=[0., 1., 0., 1.], iso_response_curve_number=1, error_type='response_variance')
r_var_iso_3 = error(test_feedback=[0., 1., 0., 1.], iso_response_curve_number=2, error_type='response_variance')
print 'response variance iso 1 (total / normalized): ', r_var_iso_1, r_var_iso_1 / r_var_total
print 'response variance iso 2 (total / normalized): ', r_var_iso_3, r_var_iso_3 / r_var_total

# compute response mse on training curves
r_mse_iso_1 = error(test_feedback=[0., 1., 0., 1.], iso_response_curve_number=1, error_type='response_mse')
r_mse_iso_3 = error(test_feedback=[0., 1., 0., 1.], iso_response_curve_number=2, error_type='response_mse')
print 'response mse iso 1 (total / normalized): ', r_mse_iso_1, r_mse_iso_1 / r_var_total
print 'response mse iso 2 (total / normalized): ', r_mse_iso_3, r_mse_iso_3 / r_var_total

# comput first-layer variance on test curve
m_var_iso_3 = error(test_feedback=[0., 1., 0., 1.], iso_response_curve_number=3, error_type='first_layer_variance')
print 'm variance test iso (total / normalized): ',m_var_iso_3

# compute response variance on test curve
r_var_iso_3 = error(test_feedback=[0., 1., 0., 1.], iso_response_curve_number=3, error_type='response_variance')
print 'response variance test iso (total / normalized): ', r_var_iso_3, r_var_iso_3 / r_var_total

# compute response mse on test curve
r_mse_iso_3 = error(test_feedback=[0., 1., 0., 1.], iso_response_curve_number=3, error_type='response_mse')
print 'response mse test iso (total / normalized): ', r_mse_iso_3, r_mse_iso_3 / r_var_total


show_results = True  # run two boxes below before setting True
if show_results == True:

    h = 7.5  # figure height
    fig_fb_mult = plt.figure(figsize=(5.2, h), dpi=300)


    plot_curves_in_response_surface(fig_fb_mult, [0.03, 5.2/h+0.05, 0.4, 1.-5.2/h-0.1],iso_response_voltages, response, x_axis='s_1', res=res)

    # plot_iso_response_curves(fig_fb_mult, [0.65, 5.2/h+ 0.05, 0.30, 1.-5.2/h-0.1], iso_response_voltages, response, x_axis='s_1', res=res)

    plot_2d_response_error(fig_fb_mult, [0.6, 5.2/h+ 0.05, 0.275, 1.-5.2/h-0.125])

    show_error_dependent_on_feedback(fig_fb_mult, [0.0, 5.2/h/2., 1., 5.2/h/2.],
                                     test_error_mult, feedback_list_mult, 'multiplicative',
                                     actual_feedback=[1.02525, 1.07575])

    show_error_dependent_on_feedback(fig_fb_mult, [0.0, 0.0, 1., 5.2/h/2.],
                                     test_error_mult_test_add, feedback_list_mult_test_add, 'additive',
                                     actual_feedback=[0, 0], label='add')

    fig_fb_mult.text(0.02, 0.95, 'A', fontsize=12)
    fig_fb_mult.text(0.52, 0.95, 'B', fontsize=12)
    fig_fb_mult.text(0.02, 0.65, 'C', fontsize=12)
    fig_fb_mult.text(0.52, 0.65, 'D', fontsize=12)
    fig_fb_mult.text(0.02, 0.32, 'E', fontsize=12)
    fig_fb_mult.text(0.52, 0.32, 'F', fontsize=12)

    plt.savefig('S7_Fig.pdf')
    plt.show()


# %% [code]
# FIND CORRECT FEEDBACK OF TWO-LAYER MODEL

# Possible models 
# point_neuron
# two_layer_ff
# two_layer_add
# two_layer_mult
# two_layer_arb_fb

model_type = 'two_layer_mult'
number_of_basis_functions = 50

feedback_sign = 'positive'

res = 101  # number of points on s_1/s_2 axis where r gets measured determines resolution  
response = test_system_fb_mult(res)
iso_response_voltages = [-65., -59., -55.]

# find iso-response curves [I_1, I_2, I_3] and input range where iso-resopnse curves can be measured
# v_1 -> I_1, v_2 -> I_2 = I_test, v_3 -> I_3

iso_1_s_1_ff, iso_1_s_1_range_ff = find_iso_response_curves(iso_response_voltages[0], response, x_axis='s_1')
iso_1_s_2_ff, iso_1_s_2_range_ff = find_iso_response_curves(iso_response_voltages[0], response, x_axis='s_2')
iso_2_s_1_ff, iso_2_s_1_range_ff = find_iso_response_curves(iso_response_voltages[1], response, x_axis='s_1')
iso_2_s_2_ff, iso_2_s_2_range_ff = find_iso_response_curves(iso_response_voltages[1], response, x_axis='s_2')
iso_3_s_1_ff, iso_3_s_1_range_ff = find_iso_response_curves(iso_response_voltages[2], response, x_axis='s_1')
iso_3_s_2_ff, iso_3_s_2_range_ff = find_iso_response_curves(iso_response_voltages[2], response, x_axis='s_2')

#plot_curves_in_response_surface(iso_response_voltages, response, x_axis='s_1', res=res)
#plot_iso_response_curves(iso_response_voltages, response, x_axis='s_1', res=res)

iso_2_feedback_list = set_feedback_list(model_type, number_of_test_points=5, feedback_strenght=0.101, sign=feedback_sign)

test_error = []

for iso_2_feedback in iso_2_feedback_list:
    
    iso_1_s_1_copy, iso_1_s_1_range_copy = copy.copy(iso_1_s_1_ff), copy.copy(iso_1_s_1_range_ff)
    iso_1_s_2_copy, iso_1_s_2_range_copy = copy.copy(iso_1_s_2_ff), copy.copy(iso_1_s_2_range_ff)
    
    iso_2_s_1_copy = fb_transform_s_1(iso_2_s_1_ff, iso_2_feedback)
    iso_2_s_2_copy = fb_transform_s_2(iso_2_s_2_ff, iso_2_feedback)
    iso_2_s_1_range_copy = [iso_2_feedback[0] + iso_2_feedback[1] * iso_2_s_1_range_ff[0],
                            iso_2_feedback[0] + iso_2_feedback[1] * iso_2_s_1_range_ff[1]]
    iso_2_s_2_range_copy = [iso_2_feedback[2] + iso_2_feedback[3] * iso_2_s_2_range_ff[0],
                            iso_2_feedback[2] + iso_2_feedback[3] * iso_2_s_2_range_ff[1]]
    
    # parameters to find f_2
    common_x_range_s_1 = [max(iso_1_s_1_range_copy[0], iso_2_s_1_range_copy[0]), 
                          min(iso_1_s_1_range_copy[1], iso_2_s_1_range_copy[1])]
    common_y_range_s_1 = [iso_1_s_1_copy(common_x_range_s_1[1]), iso_2_s_1_copy(common_x_range_s_1[0])]
    basis_functions_nodes_s_1 = np.linspace(common_y_range_s_1[0], common_y_range_s_1[1], number_of_basis_functions)
    distance_bf_s_1 = basis_functions_nodes_s_1[1] - basis_functions_nodes_s_1[0]

    # parameters to find f_1
    common_x_range_s_2 = [max(iso_1_s_2_range_copy[0], iso_2_s_2_range_copy[0]),
                          min(iso_1_s_2_range_copy[1], iso_2_s_2_range_copy[1])]
    common_y_range_s_2 = [iso_1_s_2_copy(common_x_range_s_2[1]), iso_2_s_2_copy(common_x_range_s_2[0])]
    basis_functions_nodes_s_2 = np.linspace(common_y_range_s_2[0], common_y_range_s_2[1], number_of_basis_functions)
    distance_bf_s_2 = basis_functions_nodes_s_2[1] - basis_functions_nodes_s_2[0]
    
    # remark: basis_functions_s_1 are functions of s_2
    # remember: iso-response curves as functions of s_1 are used to find f_2(s_2)
    # (and other way round for basis_functions_s_2)
    basis_functions_s_1 = [sigmoid_function(node, distance_bf_s_1) for node in basis_functions_nodes_s_1]
    basis_functions_s_2 = [sigmoid_function(node, distance_bf_s_2) for node in basis_functions_nodes_s_2]
    derivative_basis_functions_s_1 = [sigmoid_derivative(node, distance_bf_s_1) for node in basis_functions_nodes_s_1]
    derivative_basis_functions_s_2 = [sigmoid_derivative(node, distance_bf_s_2) for node in basis_functions_nodes_s_2]
    
    # SOLVE WITH COVARIANCE MATRIX
    # Find equations system M * x = b
    M, b = train_two_layer(iso_1_s_1_copy, iso_1_s_2_copy, iso_2_s_1_copy, iso_2_s_2_copy, 
                         iso_1_s_1_range_copy, iso_1_s_2_range_copy, iso_2_s_1_range_copy, iso_2_s_2_range_copy,
                         common_x_range_s_1, common_y_range_s_1, common_x_range_s_2, common_y_range_s_2,
                         basis_functions_nodes_s_1, basis_functions_nodes_s_2,
                         basis_functions_s_1, basis_functions_s_2,
                         number_of_basis_functions, equations_per_basis_function=50)
    # solve for x (basis functions coefficients)
    coeffs = np.dot(np.dot(np.linalg.inv(np.dot(np.transpose(M), M)), np.transpose(M)), b) 
    # seperate coefficients of both first layer functions
    f_1_coeffs = coeffs[:number_of_basis_functions]
    f_2_coeffs = coeffs[number_of_basis_functions:]
    
    df_1 = generate_sub_unit_derivative(x_axis='s_2')
    df_2 = generate_sub_unit_derivative(x_axis='s_1')
    f_1 = generate_sub_unit_function(x_axis='s_2')  
    f_2 = generate_sub_unit_function(x_axis='s_1')  

    # compute training error
    # compute first layer test error
    # total variance of training data is 1.
    m_var_iso_1 = error(test_feedback=[0., 1., 0., 1.], iso_response_curve_number=1, error_type='first_layer_variance')
    m_var_iso_2 = error(test_feedback=[0., 1., 0., 1.], iso_response_curve_number=2, error_type='first_layer_variance')
    

    bnds = test_feedback_bounds(model_type, feedback_strenght=0.1, sign=feedback_sign)
    bnds = [(iso_2_feedback[0], iso_2_feedback[0]*2), (iso_2_feedback[1], (iso_2_feedback[1]-1.)*2+1.), 
            (iso_2_feedback[2], iso_2_feedback[2]*2), (iso_2_feedback[3], (iso_2_feedback[3]-1.)*2+1.)]
    
    
    fb_0 = np.array([0., 1., 0., 1.])

    
    iso_3_s_1_copy, iso_3_s_1_range_copy = copy.copy(iso_3_s_1_ff), copy.copy(iso_3_s_1_range_ff)
    iso_3_s_2_copy, iso_3_s_2_range_copy = copy.copy(iso_3_s_2_ff), copy.copy(iso_3_s_2_range_ff)
    
    # compute first layer test error
    # total variance of training data is 1
    test_iso_parameters = sciopt.minimize(error, x0=fb_0, bounds=bnds, method='L-BFGS-B')
    iso_3_feedback = test_iso_parameters['x']
    m_var_iso_3 = test_iso_parameters['fun']
    
    
        
    test_error.append(m_var_iso_3)

test_error_mult = copy.copy(test_error)
feedback_list_mult = copy.copy(iso_2_feedback_list)
    

# %% [code]
# TEST ADDITIVE FEEDBACK ON TWO-LAYER MODEL WITH MULTIPLICATIVE FEEDBACK 


# Possible models 
# point_neuron
# two_layer_ff
# two_layer_add
# two_layer_mult
# two_layer_arb_fb

model_type = 'two_layer_add'
number_of_basis_functions = 50

feedback_sign = 'positive'

res = 101  # number of points on s_1/s_2 axis where r gets measured determines resolution  
response = test_system_fb_mult(res)
iso_response_voltages = [-65., -59., -55.]


# find iso-response curves [I_1, I_2, I_3] and input range where iso-resopnse curves can be measured
# v_1 -> I_1, v_2 -> I_2 = I_test, v_3 -> I_3

iso_1_s_1_ff, iso_1_s_1_range_ff = find_iso_response_curves(iso_response_voltages[0], response, x_axis='s_1')
iso_1_s_2_ff, iso_1_s_2_range_ff = find_iso_response_curves(iso_response_voltages[0], response, x_axis='s_2')
iso_2_s_1_ff, iso_2_s_1_range_ff = find_iso_response_curves(iso_response_voltages[1], response, x_axis='s_1')
iso_2_s_2_ff, iso_2_s_2_range_ff = find_iso_response_curves(iso_response_voltages[1], response, x_axis='s_2')
iso_3_s_1_ff, iso_3_s_1_range_ff = find_iso_response_curves(iso_response_voltages[2], response, x_axis='s_1')
iso_3_s_2_ff, iso_3_s_2_range_ff = find_iso_response_curves(iso_response_voltages[2], response, x_axis='s_2')

#plot_curves_in_response_surface(iso_response_voltages, response, x_axis='s_1', res=res)
#plot_iso_response_curves(iso_response_voltages, response, x_axis='s_1', res=res)

iso_2_feedback_list = set_feedback_list(model_type, number_of_test_points=5, feedback_strenght=0.1,  sign=feedback_sign)

test_error = []

for iso_2_feedback in iso_2_feedback_list:
    
    iso_1_s_1_copy, iso_1_s_1_range_copy = copy.copy(iso_1_s_1_ff), copy.copy(iso_1_s_1_range_ff)
    iso_1_s_2_copy, iso_1_s_2_range_copy = copy.copy(iso_1_s_2_ff), copy.copy(iso_1_s_2_range_ff)
    
    iso_2_s_1_copy = fb_transform_s_1(iso_2_s_1_ff, iso_2_feedback)
    iso_2_s_2_copy = fb_transform_s_2(iso_2_s_2_ff, iso_2_feedback)
    iso_2_s_1_range_copy = [iso_2_feedback[0] + iso_2_feedback[1] * iso_2_s_1_range_ff[0],
                            iso_2_feedback[0] + iso_2_feedback[1] * iso_2_s_1_range_ff[1]]
    iso_2_s_2_range_copy = [iso_2_feedback[2] + iso_2_feedback[3] * iso_2_s_2_range_ff[0],
                            iso_2_feedback[2] + iso_2_feedback[3] * iso_2_s_2_range_ff[1]]
    
    # parameters to find f_2
    common_x_range_s_1 = [max(iso_1_s_1_range_copy[0], iso_2_s_1_range_copy[0]), 
                          min(iso_1_s_1_range_copy[1], iso_2_s_1_range_copy[1])]
    common_y_range_s_1 = [iso_1_s_1_copy(common_x_range_s_1[1]), iso_2_s_1_copy(common_x_range_s_1[0])]
    basis_functions_nodes_s_1 = np.linspace(common_y_range_s_1[0], common_y_range_s_1[1], number_of_basis_functions)
    distance_bf_s_1 = basis_functions_nodes_s_1[1] - basis_functions_nodes_s_1[0]

    # parameters to find f_1
    common_x_range_s_2 = [max(iso_1_s_2_range_copy[0], iso_2_s_2_range_copy[0]),
                          min(iso_1_s_2_range_copy[1], iso_2_s_2_range_copy[1])]
    common_y_range_s_2 = [iso_1_s_2_copy(common_x_range_s_2[1]), iso_2_s_2_copy(common_x_range_s_2[0])]
    basis_functions_nodes_s_2 = np.linspace(common_y_range_s_2[0], common_y_range_s_2[1], number_of_basis_functions)
    distance_bf_s_2 = basis_functions_nodes_s_2[1] - basis_functions_nodes_s_2[0]
    
    # remark: basis_functions_s_1 are functions of s_2
    # remember: iso-response curves as functions of s_1 are used to find f_2(s_2)
    # (and other way round for basis_functions_s_2)
    basis_functions_s_1 = [sigmoid_function(node, distance_bf_s_1) for node in basis_functions_nodes_s_1]
    basis_functions_s_2 = [sigmoid_function(node, distance_bf_s_2) for node in basis_functions_nodes_s_2]
    derivative_basis_functions_s_1 = [sigmoid_derivative(node, distance_bf_s_1) for node in basis_functions_nodes_s_1]
    derivative_basis_functions_s_2 = [sigmoid_derivative(node, distance_bf_s_2) for node in basis_functions_nodes_s_2]
    
    # SOLVE WITH COVARIANCE MATRIX
    # Find equations system M * x = b
    M, b = train_two_layer(iso_1_s_1_copy, iso_1_s_2_copy, iso_2_s_1_copy, iso_2_s_2_copy, 
                         iso_1_s_1_range_copy, iso_1_s_2_range_copy, iso_2_s_1_range_copy, iso_2_s_2_range_copy,
                         common_x_range_s_1, common_y_range_s_1, common_x_range_s_2, common_y_range_s_2,
                         basis_functions_nodes_s_1, basis_functions_nodes_s_2,
                         basis_functions_s_1, basis_functions_s_2,
                         number_of_basis_functions, equations_per_basis_function=50)
    # solve for x (basis functions coefficients)
    coeffs = np.dot(np.dot(np.linalg.inv(np.dot(np.transpose(M), M)), np.transpose(M)), b) 
    # seperate coefficients of both first layer functions
    f_1_coeffs = coeffs[:number_of_basis_functions]
    f_2_coeffs = coeffs[number_of_basis_functions:]
    
    
    df_1 = generate_sub_unit_derivative(x_axis='s_2')
    df_2 = generate_sub_unit_derivative(x_axis='s_1')
    f_1 = generate_sub_unit_function(x_axis='s_2')  
    f_2 = generate_sub_unit_function(x_axis='s_1')  

    # compute training error
    # compute first layer test error
    # total variance of training data is 1.
    m_var_iso_1 = error(test_feedback=[0., 1., 0., 1.], iso_response_curve_number=1, error_type='first_layer_variance')
    m_var_iso_2 = error(test_feedback=[0., 1., 0., 1.], iso_response_curve_number=2, error_type='first_layer_variance')
    

    bnds = test_feedback_bounds(model_type, feedback_strenght=0.05, sign=feedback_sign)
    
    bnds = [(iso_2_feedback[0], iso_2_feedback[0]*2), (iso_2_feedback[1], (iso_2_feedback[1]-1.)*2+1.), 
            (iso_2_feedback[2], iso_2_feedback[2]*2), (iso_2_feedback[3], (iso_2_feedback[3]-1.)*2+1.)]

    
    fb_0 = np.array([0., 1., 0., 1.])

    
    iso_3_s_1_copy, iso_3_s_1_range_copy = copy.copy(iso_3_s_1_ff), copy.copy(iso_3_s_1_range_ff)
    iso_3_s_2_copy, iso_3_s_2_range_copy = copy.copy(iso_3_s_2_ff), copy.copy(iso_3_s_2_range_ff)
    
    # compute first layer test error
    # total variance of training data is 1
    test_iso_parameters = sciopt.minimize(error, x0=fb_0, bounds=bnds, method='L-BFGS-B')
    iso_3_feedback = test_iso_parameters['x']
    m_var_iso_3 = test_iso_parameters['fun']
        
    test_error.append(m_var_iso_3)

    
test_error_mult_test_add = copy.copy(test_error)
feedback_list_mult_test_add = copy.copy(iso_2_feedback_list)


# %% [code]
#
#
#
#
#
#
# Analyse additive feedback model
#
#
#
#
#
#

# %% [code]
# CREATE TEST DATA FOR FEEDBACK MODEL WITH ADDITIVE FEEDBACK

def test_system_fb_add(res=101):
    """
    #################
    computes the input output function r(s_1, s_2) for a certain two-layer model
    f_1(s) ~ x + sin(0.9 * x)
    f_2(s) ~ x + cos(0.9 * x)
    f_3(m) ~ tanh(m)
    g1, g2 ~ stepfunction(r)
    #################
    res: resolution of response function
    return: 2D array of response
    """
    x_axis = np.linspace(0., 1., res)  # exclude 0 and 1 to avoid parts of functions with zero derivative and 
    y_axis = np.linspace(0., 1., res)  # get symmetric functions
    XX, YY = np.meshgrid(x_axis, y_axis)
    r = np.zeros([res, res])

    def f_1(x):
        # concave function
        # mirrow f_1 at bisecting line
        # return np.tanh(6. * x  - 3.)
        scale = 35.
        return x * scale + np.sin(x * scale * 0.9) 
    def f_2(x):
        # convex function
        # return np.square(np.tanh(6. * x  - 3.)+ 1)
        scale = 35.
        return x * scale + np.cos(x * scale * 0.9) 
    def f_3(x):
        return np.tanh( (x - 35.) * 0.1 )
        
    def g_1(r):
        return 0.02 * (np.tanh( 500 * (r + 0.2)) + 1.) * .5 
    def g_2(r):
        return 0.06 * (np.tanh( 500 * (r + 0.2)) + 1.) * .5 
     
    def implicit(x, y):
        def root(r):
            return f_3(f_1(x + g_1(r)) + f_2(y + g_2(r))) - r
        return root
    
    it = np.nditer(XX, flags=['multi_index'])
    while not it.finished:
        i = it.multi_index
        x, y = XX[i], YY[i]
        r[i] = optimize.brentq(implicit(x,y), -20, 20)
        # print x, y, R[i]
        it.iternext()
    
    # scale system to -70mV - -50mV
    min_r = np.min(r)
    range_r = np.max(r) - np.min(r)
    r = (r - min_r) / range_r * 20. - 70.
    
    return r


res = 101
x_axis = np.linspace(0.01, .99, res) 
y_axis = np.linspace(0.01, .99, res) 
XX, YY = np.meshgrid(x_axis, y_axis)
r = test_system_fb_mult(res)


fig = plt.figure()
sub = fig.add_axes([0., 0., 1., 1.], projection='3d')

sub.plot_surface(XX, YY, r)

plt.show()

# %% [code]
# TEST FEEDFORWARD MODEL ON MODEL WITH ADDITIVE FEEDBACK

model_type = 'two_layer_ff'
number_of_basis_functions = 50

res = 101  # number of points on s_1/s_2 axis where r gets measured determines resolution  
response = test_system_fb_add(res)
iso_response_voltages = [-65.5, -58.5, -55.27]

iso_response_curves = []  # [[I_1_s1, input_range_s1], [I_2_s1, input_range_s1],... , [I_1_s2, input_range_s2],...]

# find iso-response curves [I_1, I_2, I_3] and input range where iso-resopnse curves can be measured
# v_1 -> I_1, v_2 -> I_2 = I_test, v_3 -> I_3
# Variable extensions _ov means that this is the original version found in the NEURON simulation and shoult not be
# changed.
iso_1_s_1, iso_1_s_1_range = find_iso_response_curves(iso_response_voltages[0], response, x_axis='s_1')
iso_1_s_2, iso_1_s_2_range = find_iso_response_curves(iso_response_voltages[0], response, x_axis='s_2')
iso_2_s_1, iso_2_s_1_range = find_iso_response_curves(iso_response_voltages[1], response, x_axis='s_1')
iso_2_s_2, iso_2_s_2_range = find_iso_response_curves(iso_response_voltages[1], response, x_axis='s_2')
iso_3_s_1, iso_3_s_1_range = find_iso_response_curves(iso_response_voltages[2], response, x_axis='s_1')
iso_3_s_2, iso_3_s_2_range = find_iso_response_curves(iso_response_voltages[2], response, x_axis='s_2')

# parameters to find f_2
common_x_range_s_1 = [max(iso_1_s_1_range[0], iso_2_s_1_range[0]), min(iso_1_s_1_range[1], iso_2_s_1_range[1])]
common_y_range_s_1 = [iso_1_s_1(common_x_range_s_1[1]), iso_2_s_1(common_x_range_s_1[0])]
basis_functions_nodes_s_1 = np.linspace(common_y_range_s_1[0], common_y_range_s_1[1], number_of_basis_functions)
distance_bf_s_1 = basis_functions_nodes_s_1[1] - basis_functions_nodes_s_1[0]

# parameters to find f_1
common_x_range_s_2 = [max(iso_1_s_2_range[0], iso_2_s_2_range[0]), min(iso_1_s_2_range[1], iso_2_s_2_range[1])]
common_y_range_s_2 = [iso_1_s_2(common_x_range_s_2[1]), iso_2_s_2(common_x_range_s_2[0])]
basis_functions_nodes_s_2 = np.linspace(common_y_range_s_2[0], common_y_range_s_2[1], number_of_basis_functions)
distance_bf_s_2 = basis_functions_nodes_s_2[1] - basis_functions_nodes_s_2[0]

if model_type == 'point_neuron':
    if not number_of_basis_functions == 2:
        raise Exception('Point neuron only needs two basis functions')
    basis_functions_s_1 = [hat_function(node, distance_bf_s_1) for node in basis_functions_nodes_s_1]
    basis_functions_s_2 = [hat_function(node, distance_bf_s_2) for node in basis_functions_nodes_s_2]    
    derivative_basis_functions_s_1 = [hat_derivative(node, distance_bf_s_1) for node in basis_functions_nodes_s_1]
    derivative_basis_functions_s_2 = [hat_derivative(node, distance_bf_s_2) for node in basis_functions_nodes_s_2]

    # SOLVE WITH COVARIANCE MATRIX
    # Find equations system M * x = b
    M, b = train_point_neuron(iso_1_s_1, iso_1_s_2, iso_2_s_1, iso_2_s_2, 
                         iso_1_s_1_range, iso_1_s_2_range, iso_2_s_1_range, iso_2_s_2_range,
                         common_x_range_s_1, common_y_range_s_1, common_x_range_s_2, common_y_range_s_2,
                         basis_functions_nodes_s_1, basis_functions_nodes_s_2,
                         basis_functions_s_1, basis_functions_s_2,
                         number_of_basis_functions, equations_per_basis_function=50)
    # solve for x (basis functions coefficients)
    coeffs = np.dot(np.dot(np.linalg.inv(np.dot(np.transpose(M), M)), np.transpose(M)), b)
    # seperate coefficients of both first layer functions
    f_1_coeffs = [0, np.abs(coeffs[0])]
    f_2_coeffs = [0, np.abs(coeffs[1])]
    
else:
    # remark: basis_functions_s_1 are functions of s_2
    # remember: iso-response curves as functions of s_1 are used to find f_2(s_2)
    # (and other way round for basis_functions_s_2)
    basis_functions_s_1 = [sigmoid_function(node, distance_bf_s_1) for node in basis_functions_nodes_s_1]
    basis_functions_s_2 = [sigmoid_function(node, distance_bf_s_2) for node in basis_functions_nodes_s_2]
    derivative_basis_functions_s_1 = [sigmoid_derivative(node, distance_bf_s_1) for node in basis_functions_nodes_s_1]
    derivative_basis_functions_s_2 = [sigmoid_derivative(node, distance_bf_s_2) for node in basis_functions_nodes_s_2]
    
    # SOLVE WITH COVARIANCE MATRIX
    # Find equations system M * x = b
    M, b = train_two_layer(iso_1_s_1, iso_1_s_2, iso_2_s_1, iso_2_s_2, 
                         iso_1_s_1_range, iso_1_s_2_range, iso_2_s_1_range, iso_2_s_2_range,
                         common_x_range_s_1, common_y_range_s_1, common_x_range_s_2, common_y_range_s_2,
                         basis_functions_nodes_s_1, basis_functions_nodes_s_2,
                         basis_functions_s_1, basis_functions_s_2,
                         number_of_basis_functions, equations_per_basis_function=50)
    # solve for x (basis functions coefficients)
    coeffs = np.dot(np.dot(np.linalg.inv(np.dot(np.transpose(M), M)), np.transpose(M)), b) 
    # seperate coefficients of both first layer functions
    f_1_coeffs = coeffs[:number_of_basis_functions]
    f_2_coeffs = coeffs[number_of_basis_functions:]

df_1 = generate_sub_unit_derivative(x_axis='s_2')
df_2 = generate_sub_unit_derivative(x_axis='s_1')
f_1 = generate_sub_unit_function(x_axis='s_2')  # warnings from scipy can be ignored, discontinuities exist in
f_2 = generate_sub_unit_function(x_axis='s_1')  # derivatives of basis-funtions but funcions are continuous

f_3, f_3_range = reconstruct_f_3(response, res)

# compute first layer test error
# total variance of training data is 1.

iso_1_s_1_copy, iso_1_s_1_range_copy = copy.copy(iso_1_s_1), copy.copy(iso_1_s_1_range)
iso_1_s_2_copy, iso_1_s_2_range_copy = copy.copy(iso_1_s_2), copy.copy(iso_1_s_2_range)
iso_2_s_1_copy, iso_2_s_1_range_copy = copy.copy(iso_2_s_1), copy.copy(iso_2_s_1_range)
iso_2_s_2_copy, iso_2_s_2_range_copy = copy.copy(iso_2_s_2), copy.copy(iso_2_s_2_range)
iso_3_s_1_copy, iso_3_s_1_range_copy = copy.copy(iso_3_s_1), copy.copy(iso_3_s_1_range)
iso_3_s_2_copy, iso_3_s_2_range_copy = copy.copy(iso_3_s_2), copy.copy(iso_3_s_2_range)


m_var_iso_1 = error(test_feedback=[0., 1., 0., 1.], iso_response_curve_number=1, error_type='first_layer_variance')
m_var_iso_2 = error(test_feedback=[0., 1., 0., 1.], iso_response_curve_number=2, error_type='first_layer_variance')
print 'tranining variance iso 1: ', m_var_iso_1
print 'tranining variance iso 2: ', m_var_iso_2

# compute total variance of response on training data
r_var_total = np.square(iso_response_voltages[1] - iso_response_voltages[0])

# compute response variance on training curves
r_var_iso_1 = error(test_feedback=[0., 1., 0., 1.], iso_response_curve_number=1, error_type='response_variance')
r_var_iso_3 = error(test_feedback=[0., 1., 0., 1.], iso_response_curve_number=2, error_type='response_variance')
print 'response variance iso 1 (total / normalized): ', r_var_iso_1, r_var_iso_1 / r_var_total
print 'response variance iso 2 (total / normalized): ', r_var_iso_3, r_var_iso_3 / r_var_total

# compute response mse on training curves
r_mse_iso_1 = error(test_feedback=[0., 1., 0., 1.], iso_response_curve_number=1, error_type='response_mse')
r_mse_iso_3 = error(test_feedback=[0., 1., 0., 1.], iso_response_curve_number=2, error_type='response_mse')
print 'response mse iso 1 (total / normalized): ', r_mse_iso_1, r_mse_iso_1 / r_var_total
print 'response mse iso 2 (total / normalized): ', r_mse_iso_3, r_mse_iso_3 / r_var_total

# comput first-layer variance on test curve
m_var_iso_3 = error(test_feedback=[0., 1., 0., 1.], iso_response_curve_number=3, error_type='first_layer_variance')
print 'm variance test iso (total / normalized): ',m_var_iso_3

# compute response variance on test curve
r_var_iso_3 = error(test_feedback=[0., 1., 0., 1.], iso_response_curve_number=3, error_type='response_variance')
print 'response variance test iso (total / normalized): ', r_var_iso_3, r_var_iso_3 / r_var_total

# compute response mse on test curve
r_mse_iso_3 = error(test_feedback=[0., 1., 0., 1.], iso_response_curve_number=3, error_type='response_mse')
print 'response mse test iso (total / normalized): ', r_mse_iso_3, r_mse_iso_3 / r_var_total

show_results = True  # set True after running two boxes below
if show_results == True:
    h=7.5
    fig_fb_add = plt.figure(figsize=(5.2, h), dpi=300)


    plot_curves_in_response_surface(fig_fb_add, [0.03, 5.2/h+0.05, 0.4, 1.-5.2/h-0.1],iso_response_voltages, response, x_axis='s_1', res=res)
    plot_2d_response_error(fig_fb_add, [0.6, 5.2/h+ 0.05, 0.275, 1.-5.2/h-0.125])

    #plot_iso_response_curves(fig_fb_add, [0.65, 5.2/h+ 0.05, 0.30, 1.-5.2/h-0.1], iso_response_voltages, response, x_axis='s_1', res=res)

    show_error_dependent_on_feedback(fig_fb_add, [0.0, 5.2/h/2., 1., 5.2/h/2.],
                                     test_error_add, feedback_list_add, 'additive',
                                     actual_feedback=[2., 6.])

    show_error_dependent_on_feedback(fig_fb_add, [0.0, 0.0, 1., 5.2/h/2.],
                                     test_error_add_test_mult, feedback_list_add_test_mult, 'multiplicative',
                                     actual_feedback=[1., 1.], label='add')

    fig_fb_add.text(0.02, 0.95, 'A', fontsize=12)
    fig_fb_add.text(0.52, 0.95, 'B', fontsize=12)
    fig_fb_add.text(0.02, 0.65, 'C', fontsize=12)
    fig_fb_add.text(0.52, 0.65, 'D', fontsize=12)
    fig_fb_add.text(0.02, 0.32, 'E', fontsize=12)
    fig_fb_add.text(0.52, 0.32, 'F', fontsize=12)
    plt.savefig('S6_Fig.pdf')
    plt.show()


# %% [code]
# FIND CORRECT MODEL WITH ADDITIVE FEEDBACK

# Possible models 
# point_neuron
# two_layer_ff
# two_layer_add
# two_layer_mult
# two_layer_arb_fb

model_type = 'two_layer_add'
number_of_basis_functions = 50

feedback_sign = 'positive'

res = 101  # number of points on s_1/s_2 axis where r gets measured determines resolution  
response = test_system_fb_add(res)
iso_response_voltages = [-65.5, -58.5, -55.27]


# find iso-response curves [I_1, I_2, I_3] and input range where iso-resopnse curves can be measured
# v_1 -> I_1, v_2 -> I_2 = I_test, v_3 -> I_3

iso_1_s_1_ff, iso_1_s_1_range_ff = find_iso_response_curves(iso_response_voltages[0], response, x_axis='s_1')
iso_1_s_2_ff, iso_1_s_2_range_ff = find_iso_response_curves(iso_response_voltages[0], response, x_axis='s_2')
iso_2_s_1_ff, iso_2_s_1_range_ff = find_iso_response_curves(iso_response_voltages[1], response, x_axis='s_1')
iso_2_s_2_ff, iso_2_s_2_range_ff = find_iso_response_curves(iso_response_voltages[1], response, x_axis='s_2')
iso_3_s_1_ff, iso_3_s_1_range_ff = find_iso_response_curves(iso_response_voltages[2], response, x_axis='s_1')
iso_3_s_2_ff, iso_3_s_2_range_ff = find_iso_response_curves(iso_response_voltages[2], response, x_axis='s_2')


iso_2_feedback_list = set_feedback_list(model_type, number_of_test_points=5, feedback_strenght=0.1,  sign=feedback_sign)

test_error = []

for iso_2_feedback in iso_2_feedback_list:
    
    iso_1_s_1_copy, iso_1_s_1_range_copy = copy.copy(iso_1_s_1_ff), copy.copy(iso_1_s_1_range_ff)
    iso_1_s_2_copy, iso_1_s_2_range_copy = copy.copy(iso_1_s_2_ff), copy.copy(iso_1_s_2_range_ff)
    
    iso_2_s_1_copy = fb_transform_s_1(iso_2_s_1_ff, iso_2_feedback)
    iso_2_s_2_copy = fb_transform_s_2(iso_2_s_2_ff, iso_2_feedback)
    iso_2_s_1_range_copy = [iso_2_feedback[0] + iso_2_feedback[1] * iso_2_s_1_range_ff[0],
                            iso_2_feedback[0] + iso_2_feedback[1] * iso_2_s_1_range_ff[1]]
    iso_2_s_2_range_copy = [iso_2_feedback[2] + iso_2_feedback[3] * iso_2_s_2_range_ff[0],
                            iso_2_feedback[2] + iso_2_feedback[3] * iso_2_s_2_range_ff[1]]
    
    # parameters to find f_2
    common_x_range_s_1 = [max(iso_1_s_1_range_copy[0], iso_2_s_1_range_copy[0]), 
                          min(iso_1_s_1_range_copy[1], iso_2_s_1_range_copy[1])]
    common_y_range_s_1 = [iso_1_s_1_copy(common_x_range_s_1[1]), iso_2_s_1_copy(common_x_range_s_1[0])]
    basis_functions_nodes_s_1 = np.linspace(common_y_range_s_1[0], common_y_range_s_1[1], number_of_basis_functions)
    distance_bf_s_1 = basis_functions_nodes_s_1[1] - basis_functions_nodes_s_1[0]

    # parameters to find f_1
    common_x_range_s_2 = [max(iso_1_s_2_range_copy[0], iso_2_s_2_range_copy[0]),
                          min(iso_1_s_2_range_copy[1], iso_2_s_2_range_copy[1])]
    common_y_range_s_2 = [iso_1_s_2_copy(common_x_range_s_2[1]), iso_2_s_2_copy(common_x_range_s_2[0])]
    basis_functions_nodes_s_2 = np.linspace(common_y_range_s_2[0], common_y_range_s_2[1], number_of_basis_functions)
    distance_bf_s_2 = basis_functions_nodes_s_2[1] - basis_functions_nodes_s_2[0]
    
    # remark: basis_functions_s_1 are functions of s_2
    # remember: iso-response curves as functions of s_1 are used to find f_2(s_2)
    # (and other way round for basis_functions_s_2)
    basis_functions_s_1 = [sigmoid_function(node, distance_bf_s_1) for node in basis_functions_nodes_s_1]
    basis_functions_s_2 = [sigmoid_function(node, distance_bf_s_2) for node in basis_functions_nodes_s_2]
    derivative_basis_functions_s_1 = [sigmoid_derivative(node, distance_bf_s_1) for node in basis_functions_nodes_s_1]
    derivative_basis_functions_s_2 = [sigmoid_derivative(node, distance_bf_s_2) for node in basis_functions_nodes_s_2]
    
    # SOLVE WITH COVARIANCE MATRIX
    # Find equations system M * x = b
    M, b = train_two_layer(iso_1_s_1_copy, iso_1_s_2_copy, iso_2_s_1_copy, iso_2_s_2_copy, 
                         iso_1_s_1_range_copy, iso_1_s_2_range_copy, iso_2_s_1_range_copy, iso_2_s_2_range_copy,
                         common_x_range_s_1, common_y_range_s_1, common_x_range_s_2, common_y_range_s_2,
                         basis_functions_nodes_s_1, basis_functions_nodes_s_2,
                         basis_functions_s_1, basis_functions_s_2,
                         number_of_basis_functions, equations_per_basis_function=50)
    # solve for x (basis functions coefficients)
    coeffs = np.dot(np.dot(np.linalg.inv(np.dot(np.transpose(M), M)), np.transpose(M)), b) 
    # seperate coefficients of both first layer functions
    f_1_coeffs = coeffs[:number_of_basis_functions]
    f_2_coeffs = coeffs[number_of_basis_functions:]
    
    
    df_1 = generate_sub_unit_derivative(x_axis='s_2')
    df_2 = generate_sub_unit_derivative(x_axis='s_1')
    f_1 = generate_sub_unit_function(x_axis='s_2')  
    f_2 = generate_sub_unit_function(x_axis='s_1')  

    # compute training error
    # compute first layer test error
    # total variance of training data is 1.
    m_var_iso_1 = error(test_feedback=[0., 1., 0., 1.], iso_response_curve_number=1, error_type='first_layer_variance')
    m_var_iso_2 = error(test_feedback=[0., 1., 0., 1.], iso_response_curve_number=2, error_type='first_layer_variance')

    bnds = test_feedback_bounds(model_type, feedback_strenght=0.05, sign=feedback_sign)
    
    bnds = [(iso_2_feedback[0], iso_2_feedback[0]*2), (iso_2_feedback[1], (iso_2_feedback[1]-1.)*2+1.), 
            (iso_2_feedback[2], iso_2_feedback[2]*2), (iso_2_feedback[3], (iso_2_feedback[3]-1.)*2+1.)]

    
    fb_0 = np.array([0., 1., 0., 1.])

    
    iso_3_s_1_copy, iso_3_s_1_range_copy = copy.copy(iso_3_s_1_ff), copy.copy(iso_3_s_1_range_ff)
    iso_3_s_2_copy, iso_3_s_2_range_copy = copy.copy(iso_3_s_2_ff), copy.copy(iso_3_s_2_range_ff)
    
    # compute first layer test error
    # total variance of training data is 1
    test_iso_parameters = sciopt.minimize(error, x0=fb_0, bounds=bnds, method='L-BFGS-B')
    iso_3_feedback = test_iso_parameters['x']
    m_var_iso_3 = test_iso_parameters['fun']
    
        
    test_error.append(m_var_iso_3)

    
test_error_add = copy.copy(test_error)
feedback_list_add = copy.copy(iso_2_feedback_list)


# %% [code]
# TEST MULTIPLICATIVE FEEDBACK ON ADDITVE FEEDBACK TWO-LAYER MODEL

# Possible models 
# point_neuron
# two_layer_ff
# two_layer_add
# two_layer_mult
# two_layer_arb_fb

model_type = 'two_layer_mult'
number_of_basis_functions = 50

feedback_sign = 'positive'

res = 101  # number of points on s_1/s_2 axis where r gets measured determines resolution  
response = test_system_fb_add(res)
iso_response_voltages = [-65.5, -58.5, -55.27]


# find iso-response curves [I_1, I_2, I_3] and input range where iso-resopnse curves can be measured
# v_1 -> I_1, v_2 -> I_2 = I_test, v_3 -> I_3

iso_1_s_1_ff, iso_1_s_1_range_ff = find_iso_response_curves(iso_response_voltages[0], response, x_axis='s_1')
iso_1_s_2_ff, iso_1_s_2_range_ff = find_iso_response_curves(iso_response_voltages[0], response, x_axis='s_2')
iso_2_s_1_ff, iso_2_s_1_range_ff = find_iso_response_curves(iso_response_voltages[1], response, x_axis='s_1')
iso_2_s_2_ff, iso_2_s_2_range_ff = find_iso_response_curves(iso_response_voltages[1], response, x_axis='s_2')
iso_3_s_1_ff, iso_3_s_1_range_ff = find_iso_response_curves(iso_response_voltages[2], response, x_axis='s_1')
iso_3_s_2_ff, iso_3_s_2_range_ff = find_iso_response_curves(iso_response_voltages[2], response, x_axis='s_2')

iso_2_feedback_list = set_feedback_list(model_type, number_of_test_points=5, feedback_strenght=0.1,  sign=feedback_sign)

test_error = []

for iso_2_feedback in iso_2_feedback_list:
    
    iso_1_s_1_copy, iso_1_s_1_range_copy = copy.copy(iso_1_s_1_ff), copy.copy(iso_1_s_1_range_ff)
    iso_1_s_2_copy, iso_1_s_2_range_copy = copy.copy(iso_1_s_2_ff), copy.copy(iso_1_s_2_range_ff)
    
    iso_2_s_1_copy = fb_transform_s_1(iso_2_s_1_ff, iso_2_feedback)
    iso_2_s_2_copy = fb_transform_s_2(iso_2_s_2_ff, iso_2_feedback)
    iso_2_s_1_range_copy = [iso_2_feedback[0] + iso_2_feedback[1] * iso_2_s_1_range_ff[0],
                            iso_2_feedback[0] + iso_2_feedback[1] * iso_2_s_1_range_ff[1]]
    iso_2_s_2_range_copy = [iso_2_feedback[2] + iso_2_feedback[3] * iso_2_s_2_range_ff[0],
                            iso_2_feedback[2] + iso_2_feedback[3] * iso_2_s_2_range_ff[1]]
    
    # parameters to find f_2
    common_x_range_s_1 = [max(iso_1_s_1_range_copy[0], iso_2_s_1_range_copy[0]), 
                          min(iso_1_s_1_range_copy[1], iso_2_s_1_range_copy[1])]
    common_y_range_s_1 = [iso_1_s_1_copy(common_x_range_s_1[1]), iso_2_s_1_copy(common_x_range_s_1[0])]
    basis_functions_nodes_s_1 = np.linspace(common_y_range_s_1[0], common_y_range_s_1[1], number_of_basis_functions)
    distance_bf_s_1 = basis_functions_nodes_s_1[1] - basis_functions_nodes_s_1[0]

    # parameters to find f_1
    common_x_range_s_2 = [max(iso_1_s_2_range_copy[0], iso_2_s_2_range_copy[0]),
                          min(iso_1_s_2_range_copy[1], iso_2_s_2_range_copy[1])]
    common_y_range_s_2 = [iso_1_s_2_copy(common_x_range_s_2[1]), iso_2_s_2_copy(common_x_range_s_2[0])]
    basis_functions_nodes_s_2 = np.linspace(common_y_range_s_2[0], common_y_range_s_2[1], number_of_basis_functions)
    distance_bf_s_2 = basis_functions_nodes_s_2[1] - basis_functions_nodes_s_2[0]
    
    # remark: basis_functions_s_1 are functions of s_2
    # remember: iso-response curves as functions of s_1 are used to find f_2(s_2)
    # (and other way round for basis_functions_s_2)
    basis_functions_s_1 = [sigmoid_function(node, distance_bf_s_1) for node in basis_functions_nodes_s_1]
    basis_functions_s_2 = [sigmoid_function(node, distance_bf_s_2) for node in basis_functions_nodes_s_2]
    derivative_basis_functions_s_1 = [sigmoid_derivative(node, distance_bf_s_1) for node in basis_functions_nodes_s_1]
    derivative_basis_functions_s_2 = [sigmoid_derivative(node, distance_bf_s_2) for node in basis_functions_nodes_s_2]
    
    # SOLVE WITH COVARIANCE MATRIX
    # Find equations system M * x = b
    M, b = train_two_layer(iso_1_s_1_copy, iso_1_s_2_copy, iso_2_s_1_copy, iso_2_s_2_copy, 
                         iso_1_s_1_range_copy, iso_1_s_2_range_copy, iso_2_s_1_range_copy, iso_2_s_2_range_copy,
                         common_x_range_s_1, common_y_range_s_1, common_x_range_s_2, common_y_range_s_2,
                         basis_functions_nodes_s_1, basis_functions_nodes_s_2,
                         basis_functions_s_1, basis_functions_s_2,
                         number_of_basis_functions, equations_per_basis_function=50)
    # solve for x (basis functions coefficients)
    coeffs = np.dot(np.dot(np.linalg.inv(np.dot(np.transpose(M), M)), np.transpose(M)), b) 
    # seperate coefficients of both first layer functions
    f_1_coeffs = coeffs[:number_of_basis_functions]
    f_2_coeffs = coeffs[number_of_basis_functions:]
    
    
    df_1 = generate_sub_unit_derivative(x_axis='s_2')
    df_2 = generate_sub_unit_derivative(x_axis='s_1')
    f_1 = generate_sub_unit_function(x_axis='s_2')  
    f_2 = generate_sub_unit_function(x_axis='s_1')  

    # compute training error
    # compute first layer test error
    # total variance of training data is 1.
    m_var_iso_1 = error(test_feedback=[0., 1., 0., 1.], iso_response_curve_number=1, error_type='first_layer_variance')
    m_var_iso_2 = error(test_feedback=[0., 1., 0., 1.], iso_response_curve_number=2, error_type='first_layer_variance')

    bnds = test_feedback_bounds(model_type, feedback_strenght=0.05, sign=feedback_sign)
    
    bnds = [(iso_2_feedback[0], iso_2_feedback[0]*2), (iso_2_feedback[1], (iso_2_feedback[1]-1.)*2+1.), 
            (iso_2_feedback[2], iso_2_feedback[2]*2), (iso_2_feedback[3], (iso_2_feedback[3]-1.)*2+1.)]

    
    fb_0 = np.array([0., 1., 0., 1.])

    
    iso_3_s_1_copy, iso_3_s_1_range_copy = copy.copy(iso_3_s_1_ff), copy.copy(iso_3_s_1_range_ff)
    iso_3_s_2_copy, iso_3_s_2_range_copy = copy.copy(iso_3_s_2_ff), copy.copy(iso_3_s_2_range_ff)
    
    # compute first layer test error
    # total variance of training data is 1
    test_iso_parameters = sciopt.minimize(error, x0=fb_0, bounds=bnds, method='L-BFGS-B')
    iso_3_feedback = test_iso_parameters['x']
    m_var_iso_3 = test_iso_parameters['fun']

        
    test_error.append(m_var_iso_3)

    
test_error_add_test_mult = copy.copy(test_error)
feedback_list_add_test_mult = copy.copy(iso_2_feedback_list)

# %% [code]


# %% [code]
